# Supplementary material for: Replacement of Dietary Carbohydrate with Protein versus Fat Differentially Alters Postprandial Circulating Hormones and Macronutrient Metabolism in Dogs
Source: Metabolites. 2024 Jun 30;14(7):373. doi: 10.3390/metabo14070373 (PMC11279194; doi:10.3390/metabo14070373)
Supplement: Supplementary file 1 [file metabolites-14-00373-s001.zip]

Archive with 3 entries (3 files):
- Table S1.xlsx
- Table S2_revised.xlsx
- Table S3 updated.xlsx
