# Supplementary material for: Replacement of Dietary Carbohydrate with Protein versus Fat Differentially Alters Postprandial Circulating Hormones and Macronutrient Metabolism in Dogs
Source: Metabolites. 2024 Jun 30;14(7):373. doi: 10.3390/metabo14070373 (PMC11279194; doi:10.3390/metabo14070373)
Supplement: Supplementary file 1 [file metabolites-14-00373-s001.zip › Table S1.xlsx]

## Sheet: Animals
Subject in both trials?	Subject ID	Randomization Group	Gender	Age (yr)	BW (kg)	Breed
NO	1	1	Spayed Female	8.71781	9.7	Beagle
YES	2	1	Neutered Male	2.10959	12	Beagle
NO	3	2	Neutered Male	8.72877	12.3	Beagle
NO	4	1	Neutered Male	4.12055	13.1	Mixed Breed - Canine
NO	5	2	Neutered Male	9.56438	11.8	Beagle
NO	6	2	Spayed Female	8.30959	9.2	Beagle
YES	7	1	Neutered Male	7.61918	10	Beagle
YES	8	1	Neutered Male	8.29863	11.7	Beagle
YES	9	1	Neutered Male	7.61918	9	Beagle
YES	10	2	Neutered Male	8.29589	10.4	Beagle
NO	11	2	Neutered Male	4.12055	13.6	Mixed Breed - Canine
YES	12	2	Neutered Male	4.81096	10.8	Beagle
NO	13	2	Spayed Female	8.77534	10.8	Beagle
NO	14	1	Neutered Male	11.8027	11.2	Beagle
YES	15	2	Neutered Male	11.8027	10.6	Beagle
YES	16	2	Spayed Female	5.93973	7.3	Beagle
NO	17	1	Spayed Female	4.33425	10.5	Beagle
YES	18	2	Spayed Female	8.73699	8.3	Beagle
NO	19	1	Neutered Male	5.24658	13.7	Beagle
NO	20	1	Spayed Female	10.0959	8.9	Beagle
NO	21	1	Spayed Female	8.88493	10.4	Beagle
NO	22	2	Spayed Female	8.72055	9.4	Beagle
NO	23	1	Spayed Female	3.69041	9	Beagle
NO	24	2	Spayed Female	2.09315	9	Beagle
YES	25	2	Neutered Male	2.67671	9.8	Beagle
YES	26	2	Spayed Female	5.24658	12.1	Beagle
NO	27	1	Neutered Male	10.0658	10.6	Beagle
YES	28	2	Spayed Female	9.92877	8.6	Beagle
YES	29	1	Neutered Male	3.73151	11	Beagle
NO	30	2	Neutered Male	2.61644	10.3	Beagle
YES	31	1	Spayed Female	10.0658	7	Beagle
NO	32	2	Neutered Male	8.29589	12.8	Beagle
YES	33	1	Spayed Female	6.93973	9.3	Beagle
YES	34	1	Spayed Female	8.70685	8.4	Beagle
NO	35	1	Spayed Female	5.93973	11.2	Beagle
NO	36	2	Spayed Female	10.1863	10.4	Beagle
