# Supplementary material for: Replacement of Dietary Carbohydrate with Protein versus Fat Differentially Alters Postprandial Circulating Hormones and Macronutrient Metabolism in Dogs
Source: Metabolites. 2024 Jun 30;14(7):373. doi: 10.3390/metabo14070373 (PMC11279194; doi:10.3390/metabo14070373)
Supplement: Supplementary file 1 [file metabolites-14-00373-s001.zip › Table S2_revised.xlsx]

## Sheet: Nutrient composition
	Nutrient Level	HiCHO	PROT_LoCHO	FAT_LoCHO
	Ketogenic Ratio	0.464535	1.08133	1.65199
	Metabolizable energy, kcal/kg	3728.3	4026.9	4484.4
	Protein, % kcal	25.4164	51.5334	29.6049
	Fat, % kcal	35.3164	42.5762	66.2296
	Carbohydrate, % kcal	39.2672	5.89039	4.16555
	Protein	23.69	51.88	33.19
	Fat	14.63	19.05	33
	Carbohydrate	36.6	5.93	4.67
	Starch	35.5	5.4	3.9
	Sugars	1.1	0.53	0.77
	Total dietary fiber	10.6	11.2	14.7
	Insoluble fiber	8.5	10.2	12.1
	Soluble fiber	2.1	1	2.6
	SFA	3.6	5.25	14.29
	MUFA	5.17	7.38	10.52
	n3 PUFA	0.45	0.81	2
	n6 PUFA	3.61	3.74	4.23
	n6/n3 Ratio	8.02222	4.61728	2.115
	C8:0	< 0.02	< 0.02	4.04
	C10:0	< 0.02	< 0.02	3.11
	C12:0	< 0.02	< 0.02	< 0.02
	C14:0	0.06	0.09	0.2
	C16:0	2.76	3.85	5.36
	C16:1	0.59	0.96	1.42
	C18:0	0.7	1.2	1.45
	C18:1	4.48	6.28	8.89
	C18:2n6	3.5	3.35	3.89
	C18:3n6	< 0.02	0.04	0.05
	C18:3n3	0.43	0.75	1.6
	C20:3n6	< 0.02	0.05	0.04
	C20:4n6 (ARA)	0.05	0.21	0.17
	C20:5n3 (EPA)	< 0.02	< 0.02	0.18
	C22:6n3 (DHA)	< 0.02	< 0.02	0.13
	* g/100 g food unless otherwise noted

## Sheet: Intakes
	Nutrient Intakes	Summary Stats						Mixed Model*	Wilcoxon Signed Rank Test
		HiCHO		PROT_LoCHO		FAT_LoCHO		Overall Diet Effect	PROT_LoCHO - HiCHO	FAT_LoCHO - HiCHO	FAT_LoCHO - PROT_LoCHO
		Mean	SE	Mean	SE	Mean	SE
	Intakes (g/MBW (g/kg^0.75))_Metabolizable energy	111.521	2.66788	108.447	3.33154	115.741	4.34792	8.50128e-39	7.40741e-13	0.0741386	7.40741e-13
	Intakes (g/MBW (g/kg^0.75))_Protein	7.08617	0.16952	13.9716	0.429214	8.56624	0.321799	0	2.1267e-12	4.3983e-07	1.41406e-11
	Intakes (g/MBW (g/kg^0.75))_Fat	4.37614	0.104689	5.13028	0.157604	8.5172	0.319957	0	9.92195e-06	2.1267e-12	2.1267e-12
	Intakes (g/MBW (g/kg^0.75))_Carbohydrate	10.9478	0.2619	1.59699	0.0490601	1.20531	0.0452787	0	2.1267e-12	2.1267e-12	3.30075e-07
	Intakes (g/MBW (g/kg^0.75))_Starch	10.6188	0.254029	1.45425	0.0446753	1.00658	0.0378131	0	2.1267e-12	2.1267e-12	4.3764e-10
	Intakes (g/MBW (g/kg^0.75))_Sugars	0.329033	0.00787132	0.142732	0.0043848	0.198735	0.00746566	0	2.1267e-12	2.1267e-12	1.04775e-11
	Intakes (g/MBW (g/kg^0.75))_Total dietary fiber	3.17068	0.0758509	3.01623	0.0926599	3.79402	0.142526	9.59467e-252	0.237689	8.77182e-07	1.4907e-08
	Intakes (g/MBW (g/kg^0.75))_Insoluble fiber	2.54253	0.0608238	2.74692	0.0843867	3.12297	0.117317	4.17494e-175	0.0214228	1.33946e-07	0.00151839
	Intakes (g/MBW (g/kg^0.75))_Soluble fiber	0.628154	0.0150271	0.269306	0.0082732	0.671052	0.0252087	0	2.1267e-12	0.0256405	2.1267e-12
	Intakes (g/MBW (g/kg^0.75))_SFA	1.07683	0.0257607	1.41386	0.0434343	3.6882	0.138551	0	5.82429e-11	2.1267e-12	2.1267e-12
	Intakes (g/MBW (g/kg^0.75))_MUFA	1.54645	0.0369952	1.98748	0.0610562	2.71518	0.101998	0	9.90171e-11	2.1267e-12	3.35934e-11
	Intakes (g/MBW (g/kg^0.75))_n3 PUFA	0.134604	0.00322009	0.218138	0.00670129	0.516194	0.0193913	0	2.1267e-12	2.1267e-12	2.1267e-12
	Intakes (g/MBW (g/kg^0.75))_n6 PUFA	1.07983	0.0258322	1.00721	0.0309418	1.09175	0.0410126	5.62176e-38	0.0518997	0.865622	0.133419
	Intakes (g/MBW (g/kg^0.75))_C8:0	0.00598242	0.000143115	0.00538612	0.000165464	1.04271	0.0391705	0	0.00132915	2.1267e-12	2.1267e-12
	Intakes (g/MBW (g/kg^0.75))_C10:0	0.00598242	0.000143115	0.00538612	0.000165464	0.802681	0.0301535	0	0.00132915	2.1267e-12	2.1267e-12
	Intakes (g/MBW (g/kg^0.75))_C12:0	0.00598242	0.000143115	0.00538612	0.000165464	0.00516194	0.000193913	5.56019e-105	0.00132915	3.53897e-06	0.0518997
	Intakes (g/MBW (g/kg^0.75))_C14:0	0.0179472	0.000429345	0.0242376	0.000744588	0.0516194	0.00193913	0	5.82429e-11	2.1267e-12	2.1267e-12
	Intakes (g/MBW (g/kg^0.75))_C16:0	0.825573	0.0197499	1.03683	0.0318518	1.3834	0.0519687	0	4.29512e-08	2.9656e-12	1.28209e-10
	Intakes (g/MBW (g/kg^0.75))_C16:1	0.176481	0.00422189	0.258534	0.00794227	0.366498	0.0137678	0	2.9656e-12	2.1267e-12	7.71647e-12
	Intakes (g/MBW (g/kg^0.75))_C18:0	0.209385	0.00500902	0.323167	0.00992784	0.374241	0.0140587	0	2.1267e-12	2.1267e-12	0.000335368
	Intakes (g/MBW (g/kg^0.75))_C18:1	1.34006	0.0320577	1.69124	0.0519557	2.29448	0.0861944	0	7.01381e-09	2.1267e-12	5.82429e-11
	Intakes (g/MBW (g/kg^0.75))_C18:2n6	1.04692	0.0250451	0.902176	0.0277152	1.004	0.0377161	9.39889e-106	3.98675e-06	0.106468	0.0195409
	Intakes (g/MBW (g/kg^0.75))_C18:3n3	0.128622	0.00307697	0.20198	0.0062049	0.412955	0.0155131	0	2.1267e-12	2.1267e-12	7.95223e-06
	Intakes (g/MBW (g/kg^0.75))_C18:3n6	0.00598242	0.000143115	0.0107722	0.000330928	0.0129048	0.000484783	0	2.1267e-12	2.1267e-12	2.1267e-12
	Intakes (g/MBW (g/kg^0.75))_C20:3n6	0.00598242	0.000143115	0.0134653	0.00041366	0.0103239	0.000387826	0	2.1267e-12	2.1267e-12	6.68563e-07
	Intakes (g/MBW (g/kg^0.75))_C20:4n6 (ARA)	0.014956	0.000357787	0.0565543	0.00173737	0.0438765	0.00164826	0	2.1267e-12	2.1267e-12	1.14422e-06
	Intakes (g/MBW (g/kg^0.75))_C20:5n3 (EPA)	0.00598242	0.000143115	0.00538612	0.000165464	0.0464574	0.00174522	0	0.00132915	2.1267e-12	2.1267e-12
	Intakes (g/MBW (g/kg^0.75))_C22:6n3 (DHA)	0.00598242	0.000143115	0.00538612	0.000165464	0.0335526	0.00126044	0	0.00132915	2.1267e-12	2.1267e-12
								* Note: "0" = < 10^-300

## Sheet: Clinicals
	Macronutrient-type	Units	Energy Substrate	Summary Stats																		Mixed Model			Wilcoxon Signed Rank Test
				0hr						2hr						2hr - 0hr						0hr	2hr	2hr-0hr	0hr			2hr			2hr - 0hr			2hr - 0hr
				HiCHO		PROT_LoCHO		FAT_LoCHO		HiCHO		PROT_LoCHO		FAT_LoCHO		HiCHO		PROT_LoCHO		FAT_LoCHO		Overall Diet Effect			PROT_LoCHO - HiCHO	FAT_LoCHO - HiCHO	FAT_LoCHO - PROT_LoCHO	PROT_LoCHO - HiCHO	FAT_LoCHO - HiCHO	FAT_LoCHO - PROT_LoCHO	PROT_LoCHO - HiCHO	FAT_LoCHO - HiCHO	FAT_LoCHO - PROT_LoCHO	HiCHO	PROT_LoCHO	FAT_LoCHO
				Mean	SE	Mean	SE	Mean	SE	Mean	SE	Mean	SE	Mean	SE	Mean	SE	Mean	SE	Mean	SE
	Carbohydrate	mM	Glucose	5.0558	0.071159	5.01417	0.0763838	5.04325	0.0712422	5.16682	0.110979	4.83532	0.0974247	4.65492	0.103377	0.111015	0.118081	-0.178857	0.0844455	-0.248242	0.171692	0.803581	0.000258065	0.00393288	0.980788	0.974417	0.506963	0.00183842	0.000657805	0.599815	0.00445831	0.0361134	0.865563	0.302441	0.0229946	0.000182253
	Protein	g / dL	Albumin	3.47222	0.0327596	3.64722	0.0317445	3.56857	0.0399099	3.51111	0.033041	3.69167	0.0334225	3.55833	0.0395159	0.0388889	0.0226351	0.0444444	0.0175682	0.0888889	0.102103	4.98505e-06	6.11675e-08	0.826682	7.43876e-07	0.00293419	0.0278916	1.04228e-07	0.0920741	0.000143931	0.782209	0.0479263	0.00933652	0.123221	0.0222188	0.646978
		mg / dL	BUN	13.4417	0.479821	18.4222	0.799674	13.5229	0.514464	16.2833	0.498004	31.7306	0.952331	17.4056	0.514164	2.84167	0.348156	13.3083	0.629151	4.25833	0.428311	1.81889e-12	5.55319e-37	5.94686e-27	1.23072e-07	0.778008	4.62714e-09	6.19872e-20	0.0123344	8.2754e-22	1.87913e-18	0.00368362	1.44202e-17	3.84384e-10	2.10113e-12	9.79499e-12
		mg / dL	Bilirubin Total	0.0833333	0.00629941	0.0666667	0.00796819	0.0485714	0.00857143	0.0416667	0.00833333	0.0222222	0.00702728	0.00833333	0.00467177	-0.0416667	0.00923675	-0.0444444	0.00929622	-0.0388889	0.00824022	0.0048453	0.00104371	0.885379	0.109791	0.00156679	0.0699699	0.0507018	0.000175757	0.0959917	0.812239	1	0.624081	6.95887e-05	3.10407e-05	3.49912e-05
		mg / dL	Creatinine	0.693889	0.0211167	0.723056	0.0184211	0.728571	0.0217671	0.752222	0.0199289	0.83	0.0169827	0.85	0.0173708	0.0583333	0.0127273	0.106944	0.00975753	0.141667	0.0214235	0.124083	3.70698e-09	0.000719632	0.147869	0.156912	0.975096	1.89532e-05	5.98304e-07	0.0714161	0.00681748	0.000373957	0.169206	2.1117e-06	5.03595e-12	2.36267e-11
	Lipid	mM	BHB	0.0827164	0.00217427	0.105664	0.00729148	0.131012	0.00934418	0.0637717	0.00217006	0.140351	0.00633808	0.261224	0.0208066	-0.0189447	0.00285072	0.0346875	0.00855988	0.130212	0.0231637	4.41109e-07	2.34725e-18	1.16684e-10	1.36571e-05	6.64272e-11	0.00455061	1.79639e-12	2.05084e-12	1.63644e-10	9.33605e-08	2.12704e-08	4.56867e-05	2.34453e-09	3.74226e-05	2.55152e-06
		mM	NEFA	0.774722	0.0557225	0.826667	0.0368997	0.733889	0.0501542	0.442222	0.0204788	0.362778	0.0178602	0.636389	0.0344599	-0.3325	0.0530429	-0.463889	0.0321857	-0.0975	0.0500831	0.246986	1.20106e-12	2.51756e-09	0.353572	0.955267	0.0348522	0.000471874	5.67113e-09	7.56061e-12	0.0111786	7.31182e-05	1.2288e-08	3.0198e-08	4.18266e-12	0.13368
		uM:meq/L	BHB/NEFA	127.047	8.89362	129.909	5.90205	187.584	9.91347	153.908	8.01991	418.26	26.9104	433.12	34.7834	26.8616	9.20895	288.351	25.9857	245.536	31.7484	1.30386e-08	8.65802e-13	3.33914e-11	0.74307	1.86721e-05	4.86494e-08	1.29093e-12	9.83589e-10	0.724005	7.66639e-12	8.46361e-08	0.301335	0.00613531	5.2021e-13	4.42897e-09
		mM	TG	0.752353	0.0352549	0.416476	0.0109329	0.472567	0.020544	1.77222	0.164512	1.89986	0.131052	3.26595	0.219374	1.01986	0.156859	1.48338	0.130464	2.80651	0.22039	1.70129e-17	2.02446e-10	2.84458e-12	4.16736e-12	4.10708e-10	0.0154016	0.463238	1.35735e-08	7.0075e-09	0.0057649	4.43455e-11	1.77829e-08	3.33121e-11	4.29903e-12	4.31476e-12
		mM	Total Fatty Acids	9.45883	0.208193	9.28228	0.170173	10.6674	0.262457	9.79096	0.223398	9.42949	0.180586	11.623	0.287073	0.332136	0.108325	0.147212	0.0961242	0.955633	0.141692	1.68432e-10	5.70143e-18	2.32124e-07	0.177588	1.90415e-07	5.40536e-08	0.036144	5.64746e-12	2.1267e-12	0.102982	1.69424e-05	1.00256e-06	0.00386568	0.177588	1.16452e-07
		mM	Cholesterol	5.15252	0.167768	5.40756	0.145107	6.47245	0.208614	5.11876	0.16408	5.40253	0.147201	6.36953	0.195816	-0.0337658	0.0559166	-0.00502895	0.0344815	0.0768711	0.170727	4.45621e-16	3.50085e-15	0.750436	0.00971395	6.1468e-11	2.08601e-08	0.0128231	2.33924e-10	1.51248e-08	0.666592	0.399923	0.0650431	0.324744	0.865493	0.0129037
		mg / dL	Lipemic	7.30556	0.315774	6.27778	0.355481	6.54286	0.396079	62.8611	7.98979	79.3056	7.44352	128.056	10.454	55.5556	8.01244	73.0278	7.36287	121.694	10.5332	0.133362	9.71099e-08	8.48188e-08	0.0158356	0.18734	0.651476	0.127755	1.57031e-06	2.08247e-05	0.101546	1.40682e-06	4.65129e-05	2.10841e-12	2.0975e-12	4.31476e-12

## Sheet: Circ Energy
	Units	Energy Substrate	Summary Stats																		Mixed Model			Wilcoxon Signed Rank Test
			0hr						2hr						2hr - 0hr						0hr	2hr	2hr-0hr	0hr			2hr			2hr - 0hr			2hr - 0hr
			HiCHO		PROT_LoCHO		FAT_LoCHO		HiCHO		PROT_LoCHO		FAT_LoCHO		HiCHO		PROT_LoCHO		FAT_LoCHO		Overall Diet Effect			PROT_LoCHO - HiCHO	FAT_LoCHO - HiCHO	FAT_LoCHO - PROT_LoCHO	PROT_LoCHO - HiCHO	FAT_LoCHO - HiCHO	FAT_LoCHO - PROT_LoCHO	PROT_LoCHO - HiCHO	FAT_LoCHO - HiCHO	FAT_LoCHO - PROT_LoCHO	HiCHO	PROT_LoCHO	FAT_LoCHO
			Mean	SE	Mean	SE	Mean	SE	Mean	SE	Mean	SE	Mean	SE	Mean	SE	Mean	SE	Mean	SE
	kcal/L	Apparent Total Circulating Energy (Adj Tot FA = Tot FA minus TG [fat only], minus NEFA) (add glycerol from TG)	28.2065	0.537637	27.7665	0.432547	31.3207	0.703234	29.5179	0.605484	28.4476	0.481048	34.1644	0.752346	1.31136	0.318276	1.45237	0.736048	3.71375	0.962925	5.33587e-10	4.03807e-17	0.0244429	0.147424	2.23406e-07	4.46865e-08	0.0245266	2.5315e-11	2.1267e-12	0.298998	7.32848e-05	0.000148294	9.60068e-05	0.0117792	4.91008e-08
	% Apparent Total Circulating Energy	Glucose	13.0815	0.309577	13.1517	0.306627	11.7806	0.284939	12.734	0.298164	12.3573	0.306195	9.9905	0.302309	-0.347532	0.267535	-0.429084	0.475089	-1.46287	0.392183	1.98865e-07	2.94804e-14	0.0843972	0.349503	8.81407e-06	2.9611e-06	0.237689	1.89734e-11	3.35934e-11	0.165115	0.00434359	0.0627819	0.403853	0.000237883	1.6723e-10
		BHB	0.129145	0.00357978	0.167585	0.0108972	0.188186	0.0148493	0.0956423	0.00359902	0.217621	0.0102917	0.339116	0.028338	-0.0335028	0.00406065	0.0546909	0.0133085	0.156158	0.0319188	1.2605e-05	1.32908e-16	1.71524e-09	3.05709e-07	1.32089e-08	0.359173	2.1267e-12	2.1267e-12	1.82201e-07	1.23935e-08	1.1453e-07	0.00124257	5.82429e-11	4.4868e-05	2.97579e-05
		TG (Glycerol Only)	0.953657	0.0462289	0.537039	0.016472	0.538254	0.022269	2.13076	0.1933	2.36019	0.150952	3.3477	0.19692	1.17711	0.175645	1.83806	0.147948	2.8244	0.197855	1.50651e-17	2.23143e-07	5.97779e-11	4.31476e-12	3.00933e-11	0.940035	0.201901	1.91479e-06	5.65945e-06	0.000491989	1.28209e-10	3.53897e-06	3.35934e-11	4.31476e-12	4.31476e-12
		TG (Fatty Acids Only)	19.3116	0.936136	10.875	0.333558	10.8996	0.450948	43.148	3.91433	47.7938	3.05678	67.791	3.98764	23.8364	3.55681	37.2208	2.99595	57.1942	4.00656	1.50651e-17	2.23143e-07	5.97779e-11	4.31476e-12	3.00933e-11	0.940035	0.201901	1.91479e-06	5.65945e-06	0.000491989	1.28209e-10	3.53897e-06	3.35934e-11	4.31476e-12	4.31476e-12
		NEFA	6.96731	0.484861	7.63643	0.333459	6.13571	0.467839	3.81522	0.162402	3.24992	0.158096	4.80982	0.265542	-3.15209	0.460764	-4.17439	0.318142	-1.15546	0.437004	0.0107523	1.51983e-07	6.16496e-09	0.23717	0.286117	0.00135105	0.00460118	0.000880082	4.3983e-07	0.0133348	6.68693e-05	3.04605e-08	6.95682e-10	4.31476e-12	0.00197992
		Adjusted Total Fatty Acids (minus TG [fat only], minus NEFA)	59.5568	1.15843	67.6322	0.637666	70.4576	0.89311	38.0764	4.13456	34.0212	3.19475	13.7218	4.14909	-21.4804	3.89192	-31.7323	3.60358	-54.7786	4.55029	7.68267e-16	6.33305e-07	1.90141e-08	3.00933e-11	2.83907e-10	0.00193826	0.291729	4.48584e-06	8.88741e-06	0.0109177	1.1453e-07	3.98675e-06	2.55663e-08	4.31476e-12	4.31476e-12

## Sheet: Metab Classes
	Macronutrient Relationship	Type	Subclass	Summary Stats																		MANOVA			Mixed Model			Wilcoxon Signed Rank Test
				0hr						2hr						2hr-0hr						0hr	2hr	2hr-0hr	0hr	2hr	2hr-0hr	0hr			2hr			2hr - 0hr			2hr - 0hr
				HiCHO		PROT_LoCHO		FAT_LoCHO		HiCHO		PROT_LoCHO		FAT_LoCHO		HiCHO		PROT_LoCHO		FAT_LoCHO		Diet Effect						PROT_LoCHO - HiCHO	FAT_LoCHO - HiCHO	FAT_LoCHO - PROT_LoCHO	PROT_LoCHO - HiCHO	FAT_LoCHO - HiCHO	FAT_LoCHO - PROT_LoCHO	PROT_LoCHO - HiCHO	FAT_LoCHO - HiCHO	FAT_LoCHO - PROT_LoCHO	HiCHO	PROT_LoCHO	FAT_LoCHO
				Mean	SE	Mean	SE	Mean	SE	Mean	SE	Mean	SE	Mean	SE	Mean	SE	Mean	SE	Mean	SE
	Protein	Catabolic	Total amino acids	-4.75685	0.558313	-5.8666	0.375036	-4.02469	0.588545	1.79601	0.638735	14.2908	0.724986	8.06483	0.631432	6.55286	0.78363	20.1574	0.789664	12.0895	0.667771	0.0001	0.0001	0.0001	0.00318474	1.03295e-23	2.83014e-24	0.102121	0.0918332	2.16375e-05	4.31476e-12	2.84165e-08	5.45292e-11	4.31476e-12	3.02785e-08	4.69374e-11	7.74096e-10	4.31476e-12	4.31476e-12
			Total Indoles	4.09203	1.43088	-10.1442	1.37554	-7.84662	1.48161	5.09419	1.5668	-5.76564	1.56069	-7.04743	1.26449	1.00215	1.02108	4.37855	1.1527	0.79919	0.885206	2.06152e-39	3.18587e-37	4.88552e-22	5.96029e-13	1.3349e-11	0.0220811	6.89022e-11	1.2326e-09	0.343038	4.25739e-09	1.99466e-10	0.68793	0.0512843	0.988731	0.0362497	0.48922	9.74612e-05	0.68
			Total Phenols	5.28082	3.52045	-51.4564	3.77819	-20.6728	3.84026	11.3341	3.62352	-35.2709	4.2528	-5.5833	3.5833	6.05329	2.71609	16.1854	3.12817	15.0895	2.68399	1.15949e-34	1.235e-46	1.82893e-32	1.57769e-22	1.46492e-15	0.014996	6.56295e-11	5.87881e-09	9.26077e-11	6.56304e-11	0.000668117	8.79018e-09	0.0220244	0.0461606	0.9533	0.0584267	7.49156e-07	2.84165e-08
	Lipid		Total MDAG	-24.5216	3.41043	-43.92	3.05789	-34.4221	3.34038	11.686	3.50901	6.57561	2.31602	15.1497	3.38843	36.2076	3.64593	50.4956	3.53741	50.4879	4.82087	0.0001	0.0001	0.0001	0.000360808	0.018338	0.0222521	9.84254e-08	0.079376	0.00354157	0.117173	0.243792	0.0095151	0.00643891	0.0924507	0.940035	3.67278e-10	4.31476e-12	6.07335e-12
			Total CARN	-28.8625	2.49915	-8.71023	1.99207	8.39972	2.61859	-34.5014	2.28582	-25.1411	1.76777	30.9392	2.23676	-5.63886	2.00398	-16.4309	1.43965	22.5395	1.81524	0.0001	0.0001	0.0001	2.01884e-22	7.13471e-40	1.1665e-26	1.24605e-09	4.31476e-12	1.27389e-10	0.00113697	4.31476e-12	4.31476e-12	8.07174e-05	2.45462e-11	8.75775e-12	0.0137628	1.17631e-11	4.31476e-12
			Total 3-hydroxy	-1.41296	0.532812	0.874936	0.407192	2.82043	0.648061	-5.69453	0.357346	-6.44963	0.443447	6.71023	0.785777	-4.28157	0.574174	-7.32457	0.624835	3.88979	1.03753	0.0001	0.0001	0.0001	5.87313e-09	2.63114e-31	4.00348e-19	0.000424315	3.41854e-08	0.00376808	0.152172	4.31476e-12	4.31476e-12	0.000391495	1.58078e-10	2.45462e-11	2.4719e-09	3.00933e-11	0.000628069
			Total 2-hydroxy	-3.8713	0.92879	-4.30778	0.751346	-3.37611	0.838855	1.99767	0.829396	-1.41166	1.03483	1.46151	1.24943	5.25437	0.877125	2.17904	1.27917	4.09765	1.31134	0.0001	0.0001	0.0001	0.678826	0.0087783	0.181276	0.860044	0.499449	0.230671	0.0137628	0.509786	0.033956	0.199991	0.455021	0.284226	1.94805e-08	0.032489	0.000581474
			Total w-carboxy	0.705457	0.926083	-0.810414	0.781976	-1.00157	0.920786	0.242532	0.861063	-3.36044	0.884819	7.93473	1.29603	-0.462924	0.903174	-2.55002	0.902812	8.93631	1.26664	0.0001	0.0001	0.0001	0.0991187	4.73295e-14	8.71522e-11	0.0885868	0.0195085	0.872658	0.00197992	3.56584e-07	4.31476e-12	0.224293	3.68375e-08	6.30826e-10	0.48922	0.00721527	1.27389e-10
		Anabolic	Total GPC	-2.24512	1.106	0.111815	0.787125	1.42627	1.2132	2.63136	1.13636	0.524386	0.85868	1.7145	1.12122	4.87648	0.683936	0.412571	0.67562	0.28823	0.863904	0.0001	0.0001	0.0001	0.000948051	0.0617483	2.45601e-05	0.000391495	0.00211663	0.324803	0.0310742	0.199991	0.257406	4.4868e-05	0.000154858	0.926742	1.08302e-08	0.961655	0.772862
			Total GPE	-2.16356	0.715616	-6.75229	0.694134	-10.7703	0.784445	6.0969	0.887355	1.90011	0.771073	3.39693	0.796283	8.26046	1.03295	8.6524	0.878575	14.1672	0.929369	0.0001	0.0001	0.0001	2.14829e-13	9.1279e-06	7.92665e-06	2.92306e-06	4.31476e-12	8.81407e-06	4.27328e-06	0.00172952	0.0539454	0.847464	0.000204428	1.95363e-06	1.08302e-08	4.06313e-11	4.31476e-12
			Total SPHING	-11.1807	2.24629	-8.68847	1.73152	7.26337	1.96077	-6.24833	2.39611	-2.81558	1.77226	7.42663	1.93408	4.93235	1.13243	5.87289	0.850889	0.163265	0.99899	0.0001	0.0001	0.0001	5.10787e-20	3.93153e-14	0.000306809	0.109452	4.31476e-12	4.31476e-12	0.0682725	4.06313e-11	9.84104e-10	0.688337	0.0025581	0.00107949	0.000106954	3.83271e-09	0.961655
		Signalling	Total Acylcholines	-3.06702	0.608877	-1.33754	0.5595	3.93657	0.700424	5.02881	0.825558	-8.19784	1.04726	-0.949912	1.00587	8.09583	0.857859	-6.8603	1.05849	-4.88649	1.07188	0.0001	0.0001	0.0001	5.93382e-15	3.66371e-17	4.11574e-19	0.020473	2.21491e-11	1.24605e-09	6.07335e-12	2.56835e-06	9.84254e-08	8.48343e-12	3.40677e-11	0.141533	5.45292e-11	6.98415e-08	3.66128e-05
			Total Ethanolamide	0.0449036	0.315009	-0.0656387	0.269972	0.734294	0.29808	0.17245	0.277156	-0.833076	0.241018	-0.53528	0.336992	0.127547	0.297785	-0.767437	0.329661	-1.26957	0.377187	0.0001	0.0001	0.0382	0.0491045	0.0114607	0.0237794	0.630097	0.0421236	0.0168396	0.00172952	0.0458057	0.459189	0.0918332	0.023295	0.465303	0.860044	0.028396	0.00312378
			Total AcylAA	-6.8705	1.02345	-7.67982	1.16955	-4.36115	0.918807	-6.89768	1.04537	-10.8104	0.83698	5.42606	1.24896	-0.0271807	1.25631	-3.13055	1.46796	9.78721	1.55071	0.0001	0.0001	0.0001	0.0486269	1.11423e-16	1.69065e-07	0.664805	0.0458057	0.033956	0.00185101	1.32089e-08	1.61961e-11	0.167083	0.00011635	2.66548e-07	1	0.0584267	3.05709e-07
	Carbohydrate	Glycation	Total AGEs	-6.36204	0.52916	-12.9858	0.466019	-10.6025	0.405417	3.72413	0.506492	7.70394	0.54867	6.9224	0.506407	10.0862	0.821472	20.6898	0.576288	17.5249	0.641419	7.64165e-29	9.35298e-70	1.18213e-22	8.84569e-18	1.64611e-08	2.06409e-18	6.56295e-11	3.12347e-10	0.000153421	3.58018e-08	5.69096e-06	0.415142	6.56295e-11	7.17373e-11	0.00148538	1.6723e-10	4.31476e-12	4.31476e-12

## Sheet: FA
	Units	Fatty Acid or Imputed Enzyme Activity	Summary Stats																		Mixed Model			Wilcoxon Signed Rank Test
			0hr						2hr						2hr - 0hr						0hr	2hr	2hr - 0hr	0hr			2hr			2hr - 0hr			2hr - 0hr
			HiCHO		PROT_LoCHO		FAT_LoCHO		HiCHO		PROT_LoCHO		FAT_LoCHO		HiCHO		PROT_LoCHO		FAT_LoCHO		Overall Diet Effect			PROT_LoCHO - HiCHO	FAT_LoCHO - HiCHO	FAT_LoCHO - PROT_LoCHO	PROT_LoCHO - HiCHO	FAT_LoCHO - HiCHO	FAT_LoCHO - PROT_LoCHO	PROT_LoCHO - HiCHO	FAT_LoCHO - HiCHO	FAT_LoCHO - PROT_LoCHO	HiCHO	PROT_LoCHO	FAT_LoCHO
			Mean	SE	Mean	SE	Mean	SE	Mean	SE	Mean	SE	Mean	SE	Mean	SE	Mean	SE	Mean	SE
	uM	8:0*	0	0	0	0	0.236923	0.172848	0	0	0	0	128.611	10.7463	0	0	0	0	128.374	10.7598	NA	NA	NA	NA	NA	NA	NA	NA	NA	NA	NA	NA	NA	NA	2.1267e-12
		10:0*	0.762736	0.25518	0.167705	0.0737131	12.3779	1.50384	0	0	0	0	184.679	13.194	-0.762736	0.25518	-0.167705	0.0737131	172.301	13.1538	NA	NA	NA	NA	NA	NA	NA	NA	NA	NA	NA	NA	NA	NA	2.1267e-12
		12:0	4.68279	0.406731	3.73569	0.698637	3.35574	0.582707	3.44726	0.681212	0.289814	0.164642	0.302294	0.18691	-1.23552	0.69672	-3.44588	0.758137	-3.05345	0.642325	0.269603	4.97347e-08	0.0306242	0.310102	0.0318277	0.781737	4.26064e-05	4.48634e-05	0.985308	0.00269363	0.040878	0.729024	0.0914362	6.18762e-06	7.69903e-07
		14:0	22.9708	1.37083	15.2469	0.690212	15.2226	0.76413	16.4499	0.899359	11.1807	0.455986	16.5874	0.771295	-6.52085	0.982366	-4.06626	0.690398	1.36474	0.956021	1.0849e-12	7.88768e-10	7.8319e-11	2.9606e-12	5.52185e-10	0.920352	4.73041e-09	0.711738	3.87386e-09	0.00626565	2.08213e-09	2.61211e-06	8.64177e-11	7.66713e-08	0.066363
		16:0	1440.9	29.38	1495.31	24.6157	1497.13	35.935	1468.95	32.4582	1520.43	27.5275	1637.77	40.4546	28.0464	16.6606	25.1118	19.4683	140.641	24.1512	0.0865612	9.61748e-07	4.01095e-06	0.0400635	0.0305229	0.938698	0.102982	8.77182e-07	0.00209887	0.73487	2.82193e-05	0.000148294	0.133413	0.160283	6.68563e-07
		16:1	87.9038	5.00725	96.2892	3.31179	89.6759	4.41723	72.7009	2.33983	80.0163	1.84502	107.125	4.25791	-15.2029	3.90306	-16.2729	3.30709	17.4489	5.14074	0.134921	1.04318e-16	9.17524e-11	0.026796	0.557929	0.0154316	0.000362543	5.64746e-12	1.28209e-10	0.70029	4.29512e-08	6.00457e-08	0.000763667	2.30756e-06	0.000297936
		18:0	2624.17	66.7993	2563.46	57.4398	3300.45	91.2158	2784.64	73.9305	2679.67	61.2959	3449.6	89.7334	160.467	33.5318	116.206	20.9281	149.142	31.0376	2.38067e-19	2.93017e-19	0.460997	0.0930444	7.71647e-12	2.1267e-12	0.0582308	1.04775e-11	2.1267e-12	0.201901	0.963197	0.298998	3.30075e-07	1.14422e-06	9.92195e-06
		18:1n9	836.727	21.6886	831.297	15.5958	869.298	20.2676	770.47	14.5082	752.203	12.1241	963.537	26.8142	-66.2572	21.6778	-79.0938	17.7872	94.2385	24.3828	0.189726	1.54517e-18	1.07504e-10	0.938698	0.125251	0.129287	0.180232	2.9656e-12	2.1267e-12	0.487335	4.29512e-08	1.78862e-08	0.0109177	1.37197e-05	0.000391668
		18:2n6	1960.81	39.1025	1571.01	25.9403	1773.1	45.4882	2062	42.8828	1632.24	29.5495	1952.81	49.8696	101.197	22.9604	61.2329	19.8248	179.704	27.1018	1.72392e-16	2.78317e-18	0.00018977	1.41406e-11	1.14422e-06	1.30407e-06	2.1267e-12	0.00364434	2.1267e-12	0.0962661	0.00515626	0.000161408	2.55374e-05	0.00386568	5.08376e-08
		18:3n3	53.7469	1.84855	63.6114	1.45915	91.6465	3.51014	49.0151	1.33205	65.421	1.88307	133.123	5.37841	-4.73172	1.96146	1.80969	2.13024	41.4761	4.82057	3.83852e-19	1.45414e-31	5.72668e-18	4.17742e-05	2.9656e-12	1.89734e-11	2.08213e-09	2.1267e-12	2.1267e-12	0.00609707	1.41406e-11	7.61215e-11	0.0332363	0.240846	2.12126e-10
		18:3n6	11.0667	0.263631	10.1271	0.268563	9.8307	0.32261	9.59656	0.229508	10.4045	0.255931	11.0888	0.425761	-1.47013	0.199631	0.277346	0.346621	1.2581	0.437567	0.00367342	0.00292122	1.76842e-05	0.00609707	0.00530059	0.671913	0.015059	0.00073646	0.306382	0.000736625	3.8133e-07	0.277534	1.02691e-08	0.468051	0.0114798
		20:2n6	29.5876	0.972381	21.0283	0.61637	21.0229	0.841861	30.6906	1.26751	19.3445	0.600279	19.7848	0.686712	1.10301	0.823141	-1.68377	0.701664	-1.23807	0.770964	2.53228e-13	8.96506e-20	0.021279	2.18361e-11	5.81648e-11	1	2.1267e-12	4.0996e-12	0.700281	0.0234531	0.0177992	0.632943	0.337054	0.038455	0.133413
		20:3n6	106.352	4.86886	104.579	3.56767	164.779	7.42476	117.708	5.50517	106.098	3.72376	166.794	7.11036	11.3562	1.66915	1.51899	1.25665	2.01565	1.73404	1.59152e-22	1.43248e-23	1.78022e-05	0.568388	2.1267e-12	2.1267e-12	0.000943982	5.64746e-12	2.1267e-12	5.0415e-06	2.45736e-06	0.621968	7.01381e-09	0.263782	0.170051
		20:4n6	1825.26	55.6148	2080.74	49.9505	2050.25	57.0682	1941.51	59.5306	2131.57	55.8625	2083.86	56.5796	116.247	33.0673	50.8307	21.8348	33.6147	16.7036	4.1842e-09	0.000101073	0.0277613	4.73482e-09	1.56364e-07	0.244046	0.000148294	0.00196927	0.0930444	0.0376738	0.000422865	0.369561	3.8133e-07	0.00223588	0.026796
		20:5n3	28.3077	1.24532	35.1486	1.12017	193.428	9.9856	26.6014	1.35763	34.3817	1.08689	196.059	9.38128	-1.70632	0.53398	-0.766835	0.560804	2.63111	1.86107	1.19141e-33	7.50978e-36	0.0224971	2.11791e-07	2.1267e-12	2.1267e-12	1.4907e-08	2.1267e-12	2.1267e-12	0.0946421	0.0147039	0.0753889	0.000529936	0.270609	0.150926
		22:4n6	90.4421	4.15599	117.253	3.57635	46.1504	1.33531	93.5053	4.31638	115.973	3.11805	46.0301	1.20683	3.06322	1.46847	-1.28059	1.44487	-0.12029	0.782036	9.31389e-35	1.38431e-33	0.0496403	2.9656e-12	2.1267e-12	2.1267e-12	3.16023e-09	2.1267e-12	2.1267e-12	0.0518997	0.0245266	0.746511	0.0140052	0.734866	0.859569
		22:5n3	233.754	8.34622	187.677	6.39855	256.405	8.90416	243.235	8.83254	185.008	6.06071	252.184	8.91374	9.48169	2.05962	-2.66919	1.89925	-4.22062	2.21264	4.95154e-13	1.08169e-13	7.23258e-07	8.50167e-09	0.0279941	2.1267e-12	1.41406e-11	0.621978	5.64746e-12	3.43893e-05	2.57038e-09	0.477628	3.44018e-05	0.253779	0.108232
		22:6n3	101.383	4.33829	85.5935	3.76052	273.027	9.1039	100.443	4.67192	85.2646	2.76569	273.083	8.41103	-0.939427	1.26917	-0.328926	2.4645	0.0566531	2.78554	8.83692e-40	1.78933e-42	0.948708	1.52476e-05	2.1267e-12	2.1267e-12	1.37197e-05	2.1267e-12	2.1267e-12	0.439899	0.263797	0.449178	0.369553	0.0627819	0.477628
	Ratio	SCD1 (d9) (16:1/16:0)	0.060816	0.00315572	0.0643749	0.00186577	0.0599242	0.00257176	0.0495868	0.0012917	0.0527397	0.000961187	0.0649424	0.00151985	-0.0112292	0.0022984	-0.0116352	0.00165245	0.00501823	0.00274231	0.22071	4.74571e-15	2.80584e-09	0.160283	0.938698	0.0318559	0.0140052	4.3764e-10	1.89734e-11	0.769971	7.07759e-08	5.82362e-07	8.02513e-05	1.6847e-09	0.00985596
		SCD1 (d9) (18:1/18:0)	0.322467	0.00832481	0.328027	0.00726017	0.266951	0.00660478	0.280283	0.00575227	0.284122	0.00590746	0.280654	0.00552703	-0.0421841	0.0080486	-0.0439047	0.00549361	0.0137025	0.00663328	9.35746e-13	0.75551	3.13824e-11	0.386485	2.55663e-08	1.41406e-11	0.263797	0.578935	0.507022	0.677558	3.16023e-09	3.16023e-09	9.92195e-06	7.61215e-11	0.0103753
		d6 desaturase (18:3n6/18:2n6)	0.00568947	0.000140486	0.0064425	0.000131601	0.00565724	0.000225763	0.00468701	0.000110105	0.00642221	0.000172603	0.00569549	0.000195025	-0.00100246	9.39212e-05	-2.02873e-05	0.000202999	3.82546e-05	0.000218953	0.00045776	9.47208e-11	0.00106831	8.88741e-06	0.963197	0.00460118	7.71647e-12	2.7785e-06	0.0120751	0.000710756	0.000161408	0.865622	1.04775e-11	0.758217	0.950942
		d5 desaturase (20:4n6/20:3n6)	18.1321	0.818213	20.4173	0.651741	12.9585	0.445714	17.4847	0.824542	20.5704	0.613643	12.949	0.430886	-0.647443	0.166856	0.15309	0.184773	-0.0094858	0.0738469	1.64016e-23	1.12735e-23	0.000422211	2.55374e-05	2.1267e-12	2.1267e-12	2.46077e-07	4.10634e-12	2.1267e-12	3.11774e-05	0.000264429	0.568388	0.000148294	0.42166	0.889889
		Elongase Elovl-6 (18:0/16:0)	1.8206	0.0260535	1.71222	0.0228915	2.20588	0.0321235	1.89514	0.0260317	1.76193	0.0241377	2.11136	0.0292579	0.0745466	0.019604	0.0497155	0.0119248	-0.0945176	0.0197408	3.84148e-29	6.58467e-20	1.24731e-11	7.10774e-06	7.71647e-12	2.1267e-12	4.48584e-06	1.4907e-08	2.9656e-12	0.0727249	1.0278e-08	3.04605e-08	4.59733e-05	2.30804e-05	2.55374e-05
		Elongase Elovl-5 (20:3n6/18:3n6)	9.79002	0.484682	10.5726	0.436308	17.8193	1.34807	12.5259	0.646677	10.4668	0.473796	15.5737	0.736508	2.73591	0.278458	-0.105779	0.430399	-2.24567	1.08193	2.04142e-12	4.75041e-13	8.83391e-05	0.0147039	2.1267e-12	2.9656e-12	9.60068e-05	2.46077e-07	2.1267e-12	7.10774e-06	3.53897e-06	0.207588	2.9656e-12	0.758217	0.0930444
		Overall Elongation ((18:0 + 18:1)/16:0)	2.40281	0.0274862	2.26928	0.0218858	2.78893	0.0309327	2.42188	0.0255906	2.25817	0.0223902	2.69915	0.0284853	0.0190711	0.0179449	-0.0111038	0.00829786	-0.0897807	0.0153853	5.9903e-29	4.05594e-25	2.91119e-07	5.82362e-07	2.9656e-12	2.1267e-12	5.06499e-07	1.28209e-10	2.1267e-12	0.00132915	5.82362e-07	2.08403e-05	0.0781381	0.0392558	1.14422e-06
		* The levels of the 8:0 fatty acid in the HiCHO and PROT_LoCHO fed dogs was below the limit of detection of the assay at the 0 hr and 2 hr timepoints. The levels of the 10:0 fatty acid was below limit of detection in these same groups at the 2 hour time point. "NA" in the statistics columns designates that it was deemed inappropriate to perform statistical analysis by Mixed Model for these two fa…

## Sheet: Hormones
		Hormone (pg/ml)	Summary Stats																		Mixed Model			Wilcoxon Signed Rank Test
			0hr						2hr						2hr - 0hr						0hr	2hr	2hr - 0hr	0hr			2hr			2hr - 0hr			2hr - 0hr
			HiCHO		PROT_LoCHO		FAT_LoCHO		HiCHO		PROT_LoCHO		FAT_LoCHO		HiCHO		PROT_LoCHO		FAT_LoCHO		Overall Diet Effect			PROT_LoCHO - HiCHO	FAT_LoCHO - HiCHO	FAT_LoCHO - PROT_LoCHO	PROT_LoCHO - HiCHO	FAT_LoCHO - HiCHO	FAT_LoCHO - PROT_LoCHO	PROT_LoCHO - HiCHO	FAT_LoCHO - HiCHO	FAT_LoCHO - PROT_LoCHO	HiCHO	PROT_LoCHO	FAT_LoCHO
			Mean	SE	Mean	SE	Mean	SE	Mean	SE	Mean	SE	Mean	SE	Mean	SE	Mean	SE	Mean	SE
		Insulin	272	44.0264	292.521	47.4207	346.908	61.179	549.728	80.4496	709.571	64.0495	602.647	92.1673	277.728	76.1574	417.049	49.0584	255.739	73.634	0.306491	0.00553326	0.111996	0.0995835	0.228351	1	0.00576827	0.758217	0.00162162	0.537284	0.403853	0.00460118	1.14422e-06	2.1267e-12	1.48421e-06
		Glucagon	87.2267	7.46563	83.735	6.21412	90.8964	6.66855	123.681	8.08864	239.523	16.0929	200.93	17.4268	36.4539	4.82631	155.788	13.9179	110.034	14.1542	0.404973	5.5951e-14	2.84759e-12	0.201901	0.688891	0.337062	5.82429e-11	1.82201e-07	0.00151839	2.1267e-12	5.05512e-05	0.000335368	1.65269e-10	2.1267e-12	2.9656e-12
		Insulin/Glucagon*	1.89403	0.267542	2.1142	0.278443	2.12809	0.324067	2.78439	0.359365	1.95179	0.186115	1.82416	0.24537	0.890364	0.39689	-0.196679	0.222941	-0.303928	0.265066	0.4418	0.0139	0.0022	0.1603	0.3215	0.8899	0.0676	0.0214	0.1213	0.0106	0.0057	0.3495	0.0539457	0.357982	0.150926
		GIP	8.15417	0.953892	6.48361	1.15244	8.45222	1.57716	168.189	16.3521	144.927	15.6708	217.654	22.0373	160.035	15.8971	138.444	15.551	209.201	22.0817	0.0460624	0.000509972	0.0786989	0.0443279	0.527101	0.102982	0.0518997	0.00842875	9.92195e-06	0.497129	0.00609707	0.0234531	2.1267e-12	2.1267e-12	2.1267e-12
		GLP-1	3.66417	1.40411	2.41278	0.64546	9.03083	4.89845	26.0031	4.82566	33.8964	5.94692	51.2833	8.09464	22.3389	3.91522	31.4836	5.7096	42.2525	5.44854	0.0813903	5.41012e-06	0.115022	0.200237	0.579684	0.211843	0.141975	1.48421e-06	0.00031003	0.026796	0.0518997	0.60029	2.1267e-12	2.1267e-12	2.1267e-12
		PP	214.874	36.7743	125.651	17.8765	178.403	30.7822	802.89	48.3158	811.708	49.6797	649.137	53.2263	588.016	46.4062	686.058	54.2872	470.734	51.6477	0.090939	0.000173858	0.0175215	0.106468	0.666295	0.165115	0.987729	0.00253359	0.000136147	0.110042	0.102982	0.00680334	5.64746e-12	2.1267e-12	2.1267e-12
		PYY	154.545	35.1653	107.077	32.5038	162.225	43.7609	264.77	36.5953	247.218	40.6867	323.782	56.4338	110.226	27.3038	140.141	27.3676	161.558	27.2371	0.0198823	0.0180383	0.449034	0.00801068	0.481726	0.0349003	0.170051	0.54756	0.000456261	0.244046	0.113706	0.655103	1.78862e-08	5.64746e-12	1.09001e-09
		Leptin	3241.29	423.06	2113.62	293.272	3513.98	735.858	2976.98	371.713	2662.05	320.049	3001.7	514.503	-264.312	180.251	548.431	113.532	-512.277	261.348	0.000165037	0.463886	1.01554e-07	1.37197e-05	0.369561	0.0140052	0.439899	0.117462	0.805529	1.1453e-07	0.666295	5.08376e-08	0.395114	2.55663e-08	0.54756
		Ghrelin	728.097	65.881	797.268	97.7673	1150.16	112.977	628.353	66.6382	326.206	35.7275	585.904	69.5662	-99.7442	62.7391	-471.062	80.432	-564.258	98.5056	2.7826e-05	1.22705e-07	5.60605e-05	0.632943	1.33946e-07	0.00020724	3.62103e-08	0.369561	1.69424e-05	0.000286418	9.92195e-06	0.412702	0.244046	1.0278e-08	2.5315e-11
		Leptin/Ghrelin*	14.7381	3.02734	8.39882	1.63219	7.55244	1.52271	18.7307	4.40309	31.121	7.85132	15.6775	3.10477	3.99254	2.95948	15.8227	3.24801	8.12504	2.02978	0.0049	0.0607	0.0093	0.0041	0.0002	0.611	0.0024	0.9877	0.0032	0.0006	0.0048	0.004	0.439899	3.41854e-08	8.32558e-08
		* Units of pM/pM; Insulin 5.8 kDa, Glucagon 3.485 kDa, Leptin 16 kDa, Ghrelin 36 kDa (average of 32 kDa and 41 kDa variants).
