# Supplementary material for: Replacement of Dietary Carbohydrate with Protein versus Fat Differentially Alters Postprandial Circulating Hormones and Macronutrient Metabolism in Dogs
Source: Metabolites. 2024 Jun 30;14(7):373. doi: 10.3390/metabo14070373 (PMC11279194; doi:10.3390/metabo14070373)
Supplement: Supplementary file 1 [file metabolites-14-00373-s001.zip › Table S3 updated.xlsx]

## Sheet: Summary
Total Metabolites	Changed by Diet	0 HR				2 HR				DELTA
		Mixed Model	HiCHO vs PROTEIN_LoCHO	HiCHO vs FAT_LoCHO	PROTEIN_LoCHO vs FAT_LoCHO	Mixed Model	HiCHO vs PROTEIN_LoCHO	HiCHO vs FAT_LoCHO	PROTEIN_LoCHO vs FAT_LoCHO	Mixed Model	HiCHO vs PROTEIN_LoCHO	HiCHO vs FAT_LoCHO	PROTEIN_LoCHO vs FAT_LoCHO
881	Number	704	536	555	465	801	611	643	607	672	465	466	449
	% Changed	79.9092	60.84	62.9966	52.7809	90.9194	69.353	72.9852	68.899	76.277	52.7809	52.8944	50.9648

## Sheet: CLASS MEMBER IDs
AA	MDAG	CARN	3-HYDROXY	2-HYDROXY	W-Carboxy	GPC	GPE	SPHING	ACYL-CHOLINE	ETHANOLAMIDES	ACYL-AA	Indoles	Phenols	AGE
alanine	1-arachidonylglycerol (20:4)	(R)-3-hydroxybutyrylcarnitine	3-hydroxyadipate	2-hydroxyadipate	adipate (C6-DC)	1-(1-enyl-palmitoyl)-2-arachidonoyl-GPC (P-16:0/20:4)*	1-(1-enyl-oleoyl)-GPE (P-18:1)*	behenoyl dihydrosphingomyelin (d18:0/22:0)*	arachidonoylcholine	linoleoyl ethanolamide	hexanoyltaurine	2-oxindole-3-acetate	2-aminophenol sulfate	1-carboxyethylisoleucine
arginine	1-dihomo-linolenylglycerol (20:3)	(S)-3-hydroxybutyrylcarnitine	3-hydroxybutyrate (BHBA)	2-hydroxyarachidate*	azelate (C9-DC)	1-(1-enyl-palmitoyl)-2-linoleoyl-GPC (P-16:0/18:2)*	1-(1-enyl-palmitoyl)-2-arachidonoyl-GPE (P-16:0/20:4)*	behenoyl sphingomyelin (d18:1/22:0)*	docosahexaenoylcholine	oleoyl ethanolamide	N-linoleoyltaurine*	3-formylindole	2-hydroxyphenylacetate	1-carboxyethylleucine
asparagine	1-dihomo-linoleoylglycerol (20:2)	2-methylbutyrylcarnitine (C5)	3-hydroxydecanoate	2-hydroxybehenate	dodecanedioate (C12-DC)	1-(1-enyl-palmitoyl)-2-oleoyl-GPC (P-16:0/18:1)*	1-(1-enyl-palmitoyl)-2-oleoyl-GPE (P-16:0/18:1)*	glycosyl-N-(2-hydroxynervonoyl)-sphingosine (d18:1/24:1(2OH))*	eicosapentaenoylcholine	palmitoyl ethanolamide	N-oleoyltaurine	3-indoleglyoxylic acid	3-(3-hydroxyphenyl)propionate	1-carboxyethylphenylalanine
aspartate	1-docosahexaenoylglycerol (22:6)	3-decenoylcarnitine	3-hydroxydodecanedioate*	2-hydroxybutyrate/2-hydroxyisobutyrate	eicosanedioate (C20-DC)	1-(1-enyl-palmitoyl)-2-palmitoleoyl-GPC (P-16:0/16:1)*	1-(1-enyl-palmitoyl)-GPE (P-16:0)*	glycosyl-N-palmitoyl-sphingosine (d18:1/16:0)	linoleoylcholine*	stearoyl ethanolamide	N-palmitoyltaurine	3-indoxyl sulfate	3-(3-hydroxyphenyl)propionate sulfate	1-carboxyethylvaline
cysteine	1-eicosapentaenoylglycerol (20:5)*	3-hydroxydecanoylcarnitine	3-hydroxyhexanoate	2-hydroxydecanoate	eicosenedioate (C20:1-DC)*	1-(1-enyl-palmitoyl)-2-palmitoyl-GPC (P-16:0/16:0)*	1-(1-enyl-stearoyl)-2-arachidonoyl-GPE (P-18:0/20:4)*	glycosyl-N-stearoyl-sphingosine (d18:1/18:0)	oleoylcholine		N-stearoyltaurine	5-hydroxyindole glucuronide	3-(4-hydroxyphenyl)lactate	N6-carboxymethyllysine
cystine	1-heptadecenoylglycerol (17:1)*	3-hydroxyhexanoylcarnitine (1)	3-hydroxylaurate	2-hydroxyglutarate	glutarate (C5-DC)	1-(1-enyl-palmitoyl)-GPC (P-16:0)*	1-(1-enyl-stearoyl)-2-linoleoyl-GPE (P-18:0/18:2)*	hydroxypalmitoyl sphingomyelin (d18:1/16:0(OH))**	palmitoylcholine		cis-3,4-methyleneheptanoylglycine	5-hydroxyindole sulfate	3-(4-hydroxyphenyl)propionate	S-carboxyethylcysteine
glutamate	1-linolenoylglycerol (18:3)	3-hydroxyoctanoylcarnitine (1)	3-hydroxyoctanoate	2-hydroxyheptanoate*	heptadecanedioate (C17-DC)	1,2-dilinoleoyl-GPC (18:2/18:2)	1-(1-enyl-stearoyl)-2-oleoyl-GPE (P-18:0/18:1)	lactosyl-N-behenoyl-sphingosine (d18:1/22:0)*	stearoylcholine*		hexanoylglycine	6-hydroxyindole sulfate	3-acetylphenol sulfate	S-carboxymethyl-L-cysteine
glutamine	1-linoleoylglycerol (18:2)	3-hydroxyoctanoylcarnitine (2)	3-hydroxysebacate	2-hydroxylaurate	hexadecanedioate (C16-DC)	1,2-dipalmitoyl-GPC (16:0/16:0)	1-(1-enyl-stearoyl)-GPE (P-18:0)*	lactosyl-N-palmitoyl-sphingosine (d18:1/16:0)			N-octanoylglycine	7-hydroxyindole sulfate	3-hydroxy-3-phenylpropionate	pyrraline
glycine	1-myristoylglycerol (14:0)	3-hydroxyoleoylcarnitine		2-hydroxymyristate	hexadecenedioate (C16:1-DC)*	1,2-distearoyl-GPC (18:0/18:0)	1,2-dilinoleoyl-GPE (18:2/18:2)*	lactosyl-N-stearoyl-sphingosine (d18:1/18:0)*			N-palmitoylglycine	indoleacetate	3-phenylpropionate (hydrocinnamate)	fructosyllysine
histidine	1-oleoylglycerol (18:1)	3-hydroxypalmitoylcarnitine		2-hydroxynervonate*	hydroxy-undecanedioate (OH-C11:0-DC)*	1-arachidonoyl-GPC (20:4n6)*	1-arachidonoyl-GPE (20:4n6)*	lignoceroyl sphingomyelin (d18:1/24:0)			trans-3,4-methyleneheptanoylglycine	indoleacetylalanine	4-acetylphenol sulfate
isoleucine	1-palmitoleoylglycerol (16:1)*	4-hydroxyphenylacetoylcarnitine		2-hydroxyoctanoate	nonadecanedioate (C19-DC)	1-cerotoyl-GPC (26:0)*	1-linoleoyl-GPE (18:2)*	myristoyl dihydrosphingomyelin (d18:0/14:0)*			N-oleoylserine	indoleacetylglutamine	4-allylphenol sulfate
leucine	1-palmitoylglycerol (16:0)	5-dodecenoylcarnitine (C12:1)		2-hydroxyoleate	octadecadienedioate (C18:2-DC)*	1-lignoceroyl-GPC (24:0)	1-oleoyl-GPE (18:1)	N-arachidoyl-sphingosine (d18:1/20:0)*			N-stearoylserine*	indoleacetylglycine	4-aminophenol sulfate (2)
lysine	2-arachidonoylglycerol (20:4)	acetylcarnitine (C2)		2-hydroxypalmitate	octadecanedioate (C18-DC)	1-linolenoyl-GPC (18:3)*	1-palmitoyl-2-arachidonoyl-GPE (16:0/20:4)*	N-behenoyl-sphingadienine (d18:2/22:0)*				indoleacrylate	4-ethylphenylsulfate
methionine	2-docosahexaenoylglycerol (22:6)*	adipoylcarnitine (C6-DC)		2-hydroxysebacate	octadecenedioate (C18:1-DC)	1-linoleoyl-2-arachidonoyl-GPC (18:2/20:4n6)*	1-palmitoyl-2-docosahexaenoyl-GPE (16:0/22:6)*	N-palmitoyl-sphingadienine (d18:2/16:0)*				indolelactate	4-hydroxyphenylacetate
phenylalanine	2-linoleoylglycerol (18:2)	adrenoylcarnitine (C22:4)*		2-hydroxystearate	pimelate (C7-DC)	1-linoleoyl-2-linolenoyl-GPC (18:2/18:3)*	1-palmitoyl-2-linoleoyl-GPE (16:0/18:2)	N-palmitoyl-sphinganine (d18:0/16:0)				indolepropionate	4-hydroxyphenylacetylglutamine
proline	2-oleoylglycerol (18:1)	arachidonoylcarnitine (C20:4)		alpha-hydroxyisocaproate	sebacate (C10-DC)	1-linoleoyl-GPC (18:2)	1-palmitoyl-2-oleoyl-GPE (16:0/18:1)	N-palmitoyl-sphingosine (d18:1/16:0)				indolin-2-one	4-hydroxyphenylacetylglycine
serine	2-palmitoleoylglycerol (16:1)*	arachidoylcarnitine (C20)*			suberate (C8-DC)	1-myristoyl-2-arachidonoyl-GPC (14:0/20:4)*	1-palmitoyl-GPE (16:0)	N-stearoyl-sphingadienine (d18:2/18:0)*				indoxyl glucuronide	4-hydroxyphenylpyruvate
taurine	2-palmitoylglycerol (16:0)	behenoylcarnitine (C22)*			tetradecanedioate (C14-DC)	1-myristoyl-2-palmitoyl-GPC (14:0/16:0)	1-stearoyl-2-arachidonoyl-GPE (18:0/20:4)	N-stearoyl-sphinganine (d18:0/18:0)*				oxindolylalanine	4-methoxyphenol sulfate
threonine	diacylglycerol (16:1/18:2 [2], 16:0/18:3 [1])*	benzoylcarnitine*			tridecenedioate (C13:1-DC)*	1-oleoyl-2-docosahexaenoyl-GPC (18:1/22:6)*	1-stearoyl-2-docosahexaenoyl-GPE (18:0/22:6)*	N-stearoyl-sphingosine (d18:1/18:0)*					4-vinylphenol sulfate
tryptophan	linoleoyl-arachidonoyl-glycerol (18:2/20:4) [1]*	beta-hydroxyisovaleroylcarnitine			undecanedioate (C11-DC)	1-oleoyl-GPC (18:1)	1-stearoyl-2-linoleoyl-GPE (18:0/18:2)*	palmitoyl dihydrosphingomyelin (d18:0/16:0)*					phenol glucuronide
tyrosine	linoleoyl-arachidonoyl-glycerol (18:2/20:4) [2]*	butenoylcarnitine (C4:1)			oxalate (ethanedioate)	1-palmitoleoyl-2-linolenoyl-GPC (16:1/18:3)*	1-stearoyl-2-oleoyl-GPE (18:0/18:1)	palmitoyl sphingomyelin (d18:1/16:0)					phenol sulfate
valine	linoleoyl-linolenoyl-glycerol (18:2/18:3) [1]*	butyrylcarnitine (C4)				1-palmitoleoyl-GPC (16:1)*	1-stearoyl-GPE (18:0)	palmitoyl-sphingosine-phosphoethanolamine (d18:1/16:0)					phenylacetylalanine
	linoleoyl-linolenoyl-glycerol (18:2/18:3) [2]*	cerotoylcarnitine (C26)*				1-palmitoyl-2-arachidonoyl-GPC (16:0/20:4n6)	2-stearoyl-GPE (18:0)*	sphinganine					phenylacetylaspartate
	linoleoyl-linoleoyl-glycerol (18:2/18:2) [1]*	cis-3,4-methyleneheptanoylcarnitine				1-palmitoyl-2-docosahexaenoyl-GPC (16:0/22:6)		sphinganine-1-phosphate					phenylacetylglutamate
	linoleoyl-linoleoyl-glycerol (18:2/18:2) [2]*	cis-4-decenoylcarnitine (C10:1)				1-palmitoyl-2-linoleoyl-GPC (16:0/18:2)		sphingomyelin (d17:1/14:0, d16:1/15:0)*					phenylacetylglutamine
	oleoyl-arachidonoyl-glycerol (18:1/20:4) [1]*	decanoylcarnitine (C10)				1-palmitoyl-2-oleoyl-GPC (16:0/18:1)		sphingomyelin (d17:1/16:0, d18:1/15:0, d16:1/17:0)*					phenylacetylglycine
	oleoyl-arachidonoyl-glycerol (18:1/20:4) [2]*	dihomo-linolenoylcarnitine (C20:3n3 or 6)*				1-palmitoyl-2-palmitoleoyl-GPC (16:0/16:1)*		sphingomyelin (d17:2/16:0, d18:2/15:0)*					phenylacetyltaurine
	oleoyl-linoleoyl-glycerol (18:1/18:2) [1]	dihomo-linoleoylcarnitine (C20:2)*				1-palmitoyl-2-stearoyl-GPC (16:0/18:0)		sphingomyelin (d18:0/18:0, d19:0/17:0)*					phenylacetylthreonine
	oleoyl-linoleoyl-glycerol (18:1/18:2) [2]	eicosenoylcarnitine (C20:1)*				1-palmitoyl-GPC (16:0)		sphingomyelin (d18:0/20:0, d16:0/22:0)*					phenyllactate (PLA)
	oleoyl-oleoyl-glycerol (18:1/18:1) [1]*	glutarylcarnitine (C5-DC)				1-stearoyl-2-arachidonoyl-GPC (18:0/20:4)		sphingomyelin (d18:1/14:0, d16:1/16:0)*					phenylpropionylglycine
	oleoyl-oleoyl-glycerol (18:1/18:1) [2]*	hexanoylcarnitine (C6)				1-stearoyl-2-docosahexaenoyl-GPC (18:0/22:6)		sphingomyelin (d18:1/17:0, d17:1/18:0, d19:1/16:0)					phenylpyruvate
	palmitoleoyl-arachidonoyl-glycerol (16:1/20:4) [2]*	isobutyrylcarnitine (C4)				1-stearoyl-2-linoleoyl-GPC (18:0/18:2)*		sphingomyelin (d18:1/18:1, d18:2/18:0)					3-methoxycatechol sulfate (1)
	palmitoleoyl-linoleoyl-glycerol (16:1/18:2) [1]*	isovalerylcarnitine (C5)				1-stearoyl-2-oleoyl-GPC (18:0/18:1)		sphingomyelin (d18:1/19:0, d19:1/18:0)*					3-methoxycatechol sulfate (2)
	palmitoyl-arachidonoyl-glycerol (16:0/20:4) [1]*	laurylcarnitine (C12)				1-stearoyl-GPC (18:0)		sphingomyelin (d18:1/20:0, d16:1/22:0)*					3-methyl catechol sulfate (1)
	palmitoyl-arachidonoyl-glycerol (16:0/20:4) [2]*	lignoceroylcarnitine (C24)*				2-palmitoleoyl-GPC (16:1)*		sphingomyelin (d18:1/20:1, d18:2/20:0)*					3-methyl catechol sulfate (2)
	palmitoyl-linoleoyl-glycerol (16:0/18:2) [1]*	linolenoylcarnitine (C18:3)*				2-palmitoyl-GPC (16:0)*		sphingomyelin (d18:1/20:2, d18:2/20:1, d16:1/22:2)*					4-acetylcatechol sulfate (1)
	palmitoyl-linoleoyl-glycerol (16:0/18:2) [2]*	linoleoylcarnitine (C18:2)*				glycerophosphorylcholine (GPC)		sphingomyelin (d18:1/21:0, d17:1/22:0, d16:1/23:0)*					4-allylcatechol sulfate
	palmitoyl-oleoyl-glycerol (16:0/18:1) [1]*	malonylcarnitine						sphingomyelin (d18:1/22:1, d18:2/22:0, d16:1/24:1)*					4-ethylcatechol sulfate
	palmitoyl-oleoyl-glycerol (16:0/18:1) [2]*	margaroylcarnitine (C17)*						sphingomyelin (d18:1/22:2, d18:2/22:1, d16:1/24:2)*					4-hydroxycatechol sulfate
	stearoyl-arachidonoyl-glycerol (18:0/20:4) [1]*	myristoleoylcarnitine (C14:1)*						sphingomyelin (d18:1/24:1, d18:2/24:0)*					4-methylcatechol sulfate
	stearoyl-arachidonoyl-glycerol (18:0/20:4) [2]*	myristoylcarnitine (C14)						sphingomyelin (d18:1/25:0, d19:0/24:1, d20:1/23:0, d19:1/24:0)*					4-vinylcatechol sulfate
	stearoyl-linoleoyl-glycerol (18:0/18:2) [1]*	nervonoylcarnitine (C24:1)*						sphingomyelin (d18:2/14:0, d18:1/14:1)*					catechol sulfate
	stearoyl-linoleoyl-glycerol (18:0/18:2) [2]*	octadecanedioylcarnitine (C18-DC)*						sphingomyelin (d18:2/16:0, d18:1/16:1)*					1,2,3-benzenetriol sulfate (2)
		octadecenedioylcarnitine (C18:1-DC)*						sphingomyelin (d18:2/18:1)*					2,6-dihydroxybenzoic acid
		octanoylcarnitine (C8)						sphingomyelin (d18:2/21:0, d16:2/23:0)*					3,5-dichloro-2,6-dihydroxybenzoic acid
		oleoylcarnitine (C18:1)						sphingomyelin (d18:2/23:0, d18:1/23:1, d17:1/24:1)*					3-bromo-5-chloro-2,6-dihydroxybenzoic acid*
		palmitoleoylcarnitine (C16:1)*						sphingomyelin (d18:2/23:1)*					4-hydroxybenzoate
		palmitoylcarnitine (C16)						sphingomyelin (d18:2/24:1, d18:1/24:2)*					benzoate
		propionylcarnitine (C3)						sphingomyelin (d18:2/24:2)*					methyl-4-hydroxybenzoate sulfate
		stearoylcarnitine (C18)						sphingosine
		succinylcarnitine (C4-DC)						sphingosine 1-phosphate
		tiglylcarnitine (C5:1-DC)						stearoyl sphingomyelin (d18:1/18:0)
		undecenoylcarnitine (C11:1)						tricosanoyl sphingomyelin (d18:1/23:0)*
		ximenoylcarnitine (C26:1)*						ceramide (d16:1/24:1, d18:1/22:1)*
								ceramide (d18:1/17:0, d17:1/18:0)*
								ceramide (d18:2/24:1, d18:1/24:2)*
								glycosyl ceramide (d18:1/20:0, d16:1/22:0)*
								glycosyl ceramide (d18:2/24:1, d18:1/24:2)*

## Sheet: AA
Metabolite	Diet 1	Comparative Diet 2	0HR_Diet 1 Minus Diet 2 (Mean Difference)	0HR_Diet 1 Minus Diet 2 (SE Difference)	0HR_Tukey's Post Hoc Test (P)	0HR_Linear Mixed Model (P)	2HR_Diet 1 Minus Diet 2 (Mean Difference)	2HR_Diet 1 Minus Diet 2 (SE Difference)	2HR _Tukey's Post Hoc Test (P)	2HR _Linear Mixed Model (P)	2HR-0HR_Diet 1 Minus Diet 2 (Mean Difference)	2HR-0HR_Diet 1 Minus Diet 2 (SE Difference)	2HR-0HR_Tukey's Post Hoc Test (P)	2HR-0HR_Linear Mixed Model (P)
alanine	HiCHO	FAT_LoCHO	0.356	0.0407	6.86e-11	9.38e-16	0.225	0.0306	1.06e-09	1.53e-10	-0.131	0.0473	0.02	6.31e-11
alanine	HiCHO	PROT_LoCHO	0.411	0.0407	6.56e-11	9.38e-16	0.0279	0.0306	0.634	1.53e-10	-0.383	0.0473	1.1e-10	6.31e-11
alanine	FAT_LoCHO	PROT_LoCHO	0.0555	0.0407	0.366	9.38e-16	-0.197	0.0306	4.31e-08	1.53e-10	-0.252	0.0473	3.56e-06	6.31e-11
arginine	HiCHO	FAT_LoCHO	-0.109	0.0279	0.000589	2.13e-05	-0.309	0.0375	8.88e-11	7.56e-27	-0.2	0.039	7.78e-06	3.19e-21
arginine	HiCHO	PROT_LoCHO	-0.131	0.0279	4.08e-05	2.13e-05	-0.681	0.0375	6.56e-11	7.56e-27	-0.55	0.039	6.56e-11	3.19e-21
arginine	FAT_LoCHO	PROT_LoCHO	-0.0211	0.0279	0.73	2.13e-05	-0.372	0.0375	6.57e-11	7.56e-27	-0.351	0.039	6.67e-11	3.19e-21
asparagine	HiCHO	FAT_LoCHO	-0.134	0.0365	0.00135	0.00117	0.0202	0.0543	0.927	4.96e-24	0.154	0.0581	0.0264	1.14e-21
asparagine	HiCHO	PROT_LoCHO	-0.105	0.0365	0.015	0.00117	-0.75	0.0543	6.56e-11	4.96e-24	-0.645	0.0581	6.56e-11	1.14e-21
asparagine	FAT_LoCHO	PROT_LoCHO	0.0295	0.0365	0.7	0.00117	-0.77	0.0543	6.56e-11	4.96e-24	-0.799	0.0581	6.56e-11	1.14e-21
aspartate	HiCHO	FAT_LoCHO	0.205	0.0424	2.32e-05	3.56e-13	-0.657	0.112	4.63e-07	1.97e-10	-0.862	0.11	1.78e-10	4.82e-17
aspartate	HiCHO	PROT_LoCHO	0.403	0.0424	6.58e-11	3.56e-13	-0.852	0.112	4.34e-10	1.97e-10	-1.25	0.11	6.56e-11	4.82e-17
aspartate	FAT_LoCHO	PROT_LoCHO	0.197	0.0424	4.69e-05	3.56e-13	-0.195	0.112	0.199	1.97e-10	-0.392	0.11	0.00182	4.82e-17
cysteine	HiCHO	FAT_LoCHO	0.0992	0.0838	0.467	0.157	0.359	0.0855	0.000237	5.37e-10	0.26	0.11	0.0558	4.59e-08
cysteine	HiCHO	PROT_LoCHO	0.162	0.0838	0.136	0.157	-0.3	0.0855	0.00233	5.37e-10	-0.462	0.11	0.000248	4.59e-08
cysteine	FAT_LoCHO	PROT_LoCHO	0.0631	0.0838	0.733	0.157	-0.658	0.0855	2.99e-10	5.37e-10	-0.722	0.11	2.94e-08	4.59e-08
cystine	HiCHO	FAT_LoCHO	-0.366	0.0681	2.95e-06	5.7e-06	-0.2	0.0552	0.0016	1.85e-11	0.166	0.0608	0.0213	3.01e-09
cystine	HiCHO	PROT_LoCHO	-0.196	0.0681	0.0143	5.7e-06	-0.469	0.0552	7.4e-11	1.85e-11	-0.272	0.0608	8.63e-05	3.01e-09
cystine	FAT_LoCHO	PROT_LoCHO	0.17	0.0681	0.0395	5.7e-06	-0.269	0.0552	2.05e-05	1.85e-11	-0.439	0.0608	1.79e-09	3.01e-09
glutamate	HiCHO	FAT_LoCHO	0.118	0.0376	0.00718	9.07e-19	-0.609	0.0929	2.61e-08	8.93e-10	-0.727	0.0918	1.57e-10	2.15e-17
glutamate	HiCHO	PROT_LoCHO	0.462	0.0376	6.56e-11	9.07e-19	-0.61	0.0929	2.47e-08	8.93e-10	-1.07	0.0918	6.56e-11	2.15e-17
glutamate	FAT_LoCHO	PROT_LoCHO	0.344	0.0376	6.62e-11	9.07e-19	-0.00121	0.0929	1	8.93e-10	-0.345	0.0918	0.00102	2.15e-17
glutamine	HiCHO	FAT_LoCHO	0.0853	0.0227	0.00105	3.7e-13	-0.12	0.0299	0.000446	8.78e-19	-0.205	0.0325	7.05e-08	1.06e-10
glutamine	HiCHO	PROT_LoCHO	0.214	0.0227	6.58e-11	3.7e-13	0.254	0.0299	7.4e-11	8.78e-19	0.0401	0.0325	0.438	1.06e-10
glutamine	FAT_LoCHO	PROT_LoCHO	0.129	0.0227	9.87e-07	3.7e-13	0.374	0.0299	6.56e-11	8.78e-19	0.245	0.0325	4.96e-10	1.06e-10
glycine	HiCHO	FAT_LoCHO	-0.312	0.0352	6.73e-11	8.56e-13	-0.862	0.0511	6.56e-11	1.44e-28	-0.55	0.0508	6.56e-11	6.5e-20
glycine	HiCHO	PROT_LoCHO	-0.238	0.0352	1.16e-08	8.56e-13	-0.864	0.0511	6.56e-11	1.44e-28	-0.627	0.0508	6.56e-11	6.5e-20
glycine	FAT_LoCHO	PROT_LoCHO	0.0745	0.0352	0.0934	8.56e-13	-0.00203	0.0511	0.999	1.44e-28	-0.0766	0.0508	0.294	6.5e-20
histidine	HiCHO	FAT_LoCHO	0.213	0.0249	7.2e-11	2.34e-13	0.117	0.0297	0.000567	6.8e-10	-0.0957	0.0397	0.0483	1.66e-10
histidine	HiCHO	PROT_LoCHO	0.2	0.0249	1.24e-10	2.34e-13	-0.11	0.0297	0.00121	6.8e-10	-0.31	0.0397	2.14e-10	1.66e-10
histidine	FAT_LoCHO	PROT_LoCHO	-0.0132	0.0249	0.857	2.34e-13	-0.227	0.0297	3.51e-10	6.8e-10	-0.214	0.0397	2.79e-06	1.66e-10
isoleucine	HiCHO	FAT_LoCHO	-0.0388	0.0448	0.663	0.182	-0.504	0.0451	6.56e-11	1.86e-32	-0.465	0.0583	1.35e-10	5.66e-24
isoleucine	HiCHO	PROT_LoCHO	-0.0836	0.0448	0.156	0.182	-1.02	0.0451	6.56e-11	1.86e-32	-0.94	0.0583	6.56e-11	5.66e-24
isoleucine	FAT_LoCHO	PROT_LoCHO	-0.0448	0.0448	0.578	0.182	-0.519	0.0451	6.56e-11	1.86e-32	-0.475	0.0583	1.01e-10	5.66e-24
leucine	HiCHO	FAT_LoCHO	-0.00955	0.0394	0.968	0.903	-0.0462	0.0442	0.551	2.47e-22	-0.0367	0.0596	0.812	1.27e-15
leucine	HiCHO	PROT_LoCHO	-0.0178	0.0394	0.894	0.903	-0.597	0.0442	6.56e-11	2.47e-22	-0.579	0.0596	6.57e-11	1.27e-15
leucine	FAT_LoCHO	PROT_LoCHO	-0.00828	0.0394	0.976	0.903	-0.551	0.0442	6.56e-11	2.47e-22	-0.543	0.0596	6.63e-11	1.27e-15
lysine	HiCHO	FAT_LoCHO	-0.325	0.0451	1.96e-09	2.22e-14	-0.565	0.0426	6.56e-11	1.28e-40	-0.24	0.0548	0.000119	3.85e-24
lysine	HiCHO	PROT_LoCHO	-0.443	0.0451	6.57e-11	2.22e-14	-1.31	0.0426	6.56e-11	1.28e-40	-0.862	0.0548	6.56e-11	3.85e-24
lysine	FAT_LoCHO	PROT_LoCHO	-0.119	0.0451	0.0282	2.22e-14	-0.741	0.0426	6.56e-11	1.28e-40	-0.622	0.0548	6.56e-11	3.85e-24
methionine	HiCHO	FAT_LoCHO	-0.0744	0.0288	0.0317	1.17e-24	-0.921	0.0401	6.56e-11	3.43e-33	-0.846	0.0447	6.56e-11	9.74e-34
methionine	HiCHO	PROT_LoCHO	0.372	0.0288	6.56e-11	1.17e-24	-0.611	0.0401	6.56e-11	3.43e-33	-0.983	0.0447	6.56e-11	9.74e-34
methionine	FAT_LoCHO	PROT_LoCHO	0.447	0.0288	6.56e-11	1.17e-24	0.31	0.0401	2.7e-10	3.43e-33	-0.137	0.0447	0.00888	9.74e-34
phenylalanine	HiCHO	FAT_LoCHO	0.0641	0.0289	0.0751	0.0629	0.0527	0.0286	0.163	1.01e-08	-0.0114	0.0388	0.954	2.06e-06
phenylalanine	HiCHO	PROT_LoCHO	0.055	0.0289	0.146	0.0629	-0.14	0.0286	1.73e-05	1.01e-08	-0.195	0.0388	1.11e-05	2.06e-06
phenylalanine	FAT_LoCHO	PROT_LoCHO	-0.00914	0.0289	0.946	0.0629	-0.193	0.0286	1.14e-08	1.01e-08	-0.184	0.0388	3.32e-05	2.06e-06
proline	HiCHO	FAT_LoCHO	0.143	0.0384	0.00114	1.58e-13	-0.238	0.0519	5.65e-05	6.46e-05	-0.381	0.0629	1.96e-07	6.5e-12
proline	HiCHO	PROT_LoCHO	0.368	0.0384	6.57e-11	1.58e-13	-0.168	0.0519	0.00523	6.46e-05	-0.536	0.0629	7.28e-11	6.5e-12
proline	FAT_LoCHO	PROT_LoCHO	0.226	0.0384	4.11e-07	1.58e-13	0.0705	0.0519	0.368	6.46e-05	-0.155	0.0629	0.0423	6.5e-12
serine	HiCHO	FAT_LoCHO	-0.584	0.0403	6.56e-11	3.57e-23	-0.669	0.0535	6.56e-11	1.29e-19	-0.0856	0.0502	0.211	3.29e-13
serine	HiCHO	PROT_LoCHO	-0.0924	0.0403	0.0631	3.57e-23	-0.542	0.0535	6.56e-11	1.29e-19	-0.45	0.0502	6.69e-11	3.29e-13
serine	FAT_LoCHO	PROT_LoCHO	0.491	0.0403	6.56e-11	3.57e-23	0.127	0.0535	0.0521	1.29e-19	-0.364	0.0502	1.59e-09	3.29e-13
taurine	HiCHO	FAT_LoCHO	-0.0973	0.0683	0.334	0.0167	-0.638	0.087	1.15e-09	2.9e-11	-0.54	0.0946	8.09e-07	4.73e-07
taurine	HiCHO	PROT_LoCHO	0.104	0.0683	0.286	0.0167	-0.00716	0.087	0.996	2.9e-11	-0.111	0.0946	0.472	4.73e-07
taurine	FAT_LoCHO	PROT_LoCHO	0.201	0.0683	0.012	0.0167	0.63	0.087	1.59e-09	2.9e-11	0.429	0.0946	7.09e-05	4.73e-07
threonine	HiCHO	FAT_LoCHO	-0.0558	0.047	0.464	0.0507	-0.477	0.0508	6.58e-11	1.58e-31	-0.421	0.0479	6.8e-11	3.29e-30
threonine	HiCHO	PROT_LoCHO	-0.117	0.047	0.0393	0.0507	-1.11	0.0508	6.56e-11	1.58e-31	-0.992	0.0479	6.56e-11	3.29e-30
threonine	FAT_LoCHO	PROT_LoCHO	-0.0614	0.047	0.396	0.0507	-0.632	0.0508	6.56e-11	1.58e-31	-0.571	0.0479	6.56e-11	3.29e-30
tryptophan	HiCHO	FAT_LoCHO	0.116	0.0548	0.0926	0.112	0.501	0.0404	6.56e-11	1.13e-33	0.385	0.0669	6.65e-07	6.4e-20
tryptophan	HiCHO	PROT_LoCHO	0.0529	0.0548	0.601	0.112	-0.46	0.0404	6.56e-11	1.13e-33	-0.513	0.0669	3.29e-10	6.4e-20
tryptophan	FAT_LoCHO	PROT_LoCHO	-0.0635	0.0548	0.482	0.112	-0.961	0.0404	6.56e-11	1.13e-33	-0.898	0.0669	6.56e-11	6.4e-20
tyrosine	HiCHO	FAT_LoCHO	0.159	0.0493	0.0054	0.000323	0.0258	0.0655	0.918	1.86e-17	-0.133	0.077	0.201	1.56e-11
tyrosine	HiCHO	PROT_LoCHO	-0.0391	0.0493	0.709	0.000323	-0.665	0.0655	6.56e-11	1.86e-17	-0.626	0.077	1.04e-10	1.56e-11
tyrosine	FAT_LoCHO	PROT_LoCHO	-0.198	0.0493	0.000431	0.000323	-0.691	0.0655	6.56e-11	1.86e-17	-0.493	0.077	5.01e-08	1.56e-11
valine	HiCHO	FAT_LoCHO	-0.184	0.0493	0.0011	2.79e-05	-0.754	0.0526	6.56e-11	8.53e-39	-0.569	0.07	1.04e-10	4.85e-27
valine	HiCHO	PROT_LoCHO	-0.231	0.0493	4.04e-05	2.79e-05	-1.51	0.0526	6.56e-11	8.53e-39	-1.28	0.07	6.56e-11	4.85e-27
valine	FAT_LoCHO	PROT_LoCHO	-0.047	0.0493	0.61	2.79e-05	-0.759	0.0526	6.56e-11	8.53e-39	-0.712	0.07	6.56e-11	4.85e-27

## Sheet: MDAG
Metabolite	Diet 1	Comparative Diet 2	0HR_Diet 1 Minus Diet 2 (Mean Difference)	0HR_Diet 1 Minus Diet 2 (SE Difference)	0HR_Tukey's Post Hoc Test (P)	0HR_Linear Mixed Model (P)	2HR_Diet 1 Minus Diet 2 (Mean Difference)	2HR_Diet 1 Minus Diet 2 (SE Difference)	2HR _Tukey's Post Hoc Test (P)	2HR _Linear Mixed Model (P)	2HR-0HR_Diet 1 Minus Diet 2 (Mean Difference)	2HR-0HR_Diet 1 Minus Diet 2 (SE Difference)	2HR-0HR_Tukey's Post Hoc Test (P)	2HR-0HR_Linear Mixed Model (P)
1-arachidonylglycerol (20:4)	HiCHO	FAT_LoCHO	-0.00315	0.219	1	0.938	0.599	0.123	1.9e-05	2.85e-05	0.602	0.266	0.0684	0.085
1-arachidonylglycerol (20:4)	HiCHO	PROT_LoCHO	-0.0695	0.219	0.946	0.938	0.219	0.123	0.182	2.85e-05	0.288	0.266	0.529	0.085
1-arachidonylglycerol (20:4)	FAT_LoCHO	PROT_LoCHO	-0.0664	0.219	0.951	0.938	-0.381	0.123	0.00768	2.85e-05	-0.314	0.266	0.47	0.085
1-dihomo-linolenylglycerol (20:3)	HiCHO	FAT_LoCHO	-0.395	0.216	0.167	0.0201	0.145	0.127	0.49	0.0336	0.541	0.261	0.103	0.101
1-dihomo-linolenylglycerol (20:3)	HiCHO	PROT_LoCHO	0.217	0.216	0.575	0.0201	0.338	0.127	0.0258	0.0336	0.12	0.261	0.889	0.101
1-dihomo-linolenylglycerol (20:3)	FAT_LoCHO	PROT_LoCHO	0.613	0.216	0.0163	0.0201	0.192	0.127	0.289	0.0336	-0.42	0.261	0.248	0.101
1-dihomo-linoleoylglycerol (20:2)	HiCHO	FAT_LoCHO	0.0136	0.155	0.996	0.52	0.933	0.122	3.26e-10	5.13e-11	0.92	0.209	0.000117	0.000142
1-dihomo-linoleoylglycerol (20:2)	HiCHO	PROT_LoCHO	0.161	0.155	0.557	0.52	0.795	0.122	2.97e-08	5.13e-11	0.634	0.209	0.00965	0.000142
1-dihomo-linoleoylglycerol (20:2)	FAT_LoCHO	PROT_LoCHO	0.147	0.155	0.611	0.52	-0.139	0.122	0.492	5.13e-11	-0.286	0.209	0.363	0.000142
1-docosahexaenoylglycerol (22:6)	HiCHO	FAT_LoCHO	-1.72	0.188	6.61e-11	1.7e-15	-1.04	0.126	9.06e-11	9.48e-20	0.683	0.221	0.0081	0.0063
1-docosahexaenoylglycerol (22:6)	HiCHO	PROT_LoCHO	0.0641	0.188	0.938	1.7e-15	0.632	0.126	1.25e-05	9.48e-20	0.568	0.221	0.033	0.0063
1-docosahexaenoylglycerol (22:6)	FAT_LoCHO	PROT_LoCHO	1.79	0.188	6.57e-11	1.7e-15	1.67	0.126	6.56e-11	9.48e-20	-0.116	0.221	0.861	0.0063
1-eicosapentaenoylglycerol (20:5)*	HiCHO	FAT_LoCHO	-2.61	0.228	6.56e-11	1.38e-18	-1.81	0.148	6.56e-11	4.12e-22	0.797	0.276	0.0143	0.0196
1-eicosapentaenoylglycerol (20:5)*	HiCHO	PROT_LoCHO	-0.233	0.228	0.565	1.38e-18	0.187	0.148	0.421	4.12e-22	0.42	0.276	0.287	0.0196
1-eicosapentaenoylglycerol (20:5)*	FAT_LoCHO	PROT_LoCHO	2.37	0.228	6.56e-11	1.38e-18	2	0.148	6.56e-11	4.12e-22	-0.377	0.276	0.365	0.0196
1-heptadecenoylglycerol (17:1)*	HiCHO	FAT_LoCHO	0.57	0.2	0.0159	0.0097	0.587	0.122	2.49e-05	4.47e-05	0.0169	0.254	0.998	0.496
1-heptadecenoylglycerol (17:1)*	HiCHO	PROT_LoCHO	0.52	0.2	0.0307	0.0097	0.267	0.122	0.0795	4.47e-05	-0.253	0.254	0.582	0.496
1-heptadecenoylglycerol (17:1)*	FAT_LoCHO	PROT_LoCHO	-0.0504	0.2	0.966	0.0097	-0.32	0.122	0.0284	4.47e-05	-0.27	0.254	0.541	0.496
1-linolenoylglycerol (18:3)	HiCHO	FAT_LoCHO	-0.656	0.225	0.0133	0.00512	-0.666	0.146	6.23e-05	1.95e-05	-0.0098	0.302	0.999	0.972
1-linolenoylglycerol (18:3)	HiCHO	PROT_LoCHO	0.00587	0.225	1	0.00512	-0.0605	0.146	0.909	1.95e-05	-0.0664	0.302	0.974	0.972
1-linolenoylglycerol (18:3)	FAT_LoCHO	PROT_LoCHO	0.662	0.225	0.0124	0.00512	0.605	0.146	0.000272	1.95e-05	-0.0566	0.302	0.981	0.972
1-linoleoylglycerol (18:2)	HiCHO	FAT_LoCHO	0.397	0.231	0.206	0.091	0.568	0.104	1.97e-06	1.85e-06	0.171	0.277	0.811	0.678
1-linoleoylglycerol (18:2)	HiCHO	PROT_LoCHO	0.483	0.231	0.0998	0.091	0.417	0.104	0.000427	1.85e-06	-0.0661	0.277	0.969	0.678
1-linoleoylglycerol (18:2)	FAT_LoCHO	PROT_LoCHO	0.0856	0.231	0.927	0.091	-0.151	0.104	0.316	1.85e-06	-0.237	0.277	0.669	0.678
1-myristoylglycerol (14:0)	HiCHO	FAT_LoCHO	0.721	0.196	0.00137	9.34e-05	0.627	0.139	7.58e-05	7.73e-06	-0.0939	0.273	0.937	0.786
1-myristoylglycerol (14:0)	HiCHO	PROT_LoCHO	0.837	0.196	0.000186	9.34e-05	0.648	0.139	4.38e-05	7.73e-06	-0.189	0.273	0.768	0.786
1-myristoylglycerol (14:0)	FAT_LoCHO	PROT_LoCHO	0.116	0.196	0.825	9.34e-05	0.0209	0.139	0.988	7.73e-06	-0.0953	0.273	0.935	0.786
1-oleoylglycerol (18:1)	HiCHO	FAT_LoCHO	0.0738	0.199	0.927	0.611	-0.146	0.124	0.473	0.441	-0.22	0.249	0.653	0.609
1-oleoylglycerol (18:1)	HiCHO	PROT_LoCHO	0.196	0.199	0.588	0.611	-0.0158	0.124	0.991	0.441	-0.212	0.249	0.674	0.609
1-oleoylglycerol (18:1)	FAT_LoCHO	PROT_LoCHO	0.122	0.199	0.813	0.611	0.13	0.124	0.55	0.441	0.00833	0.249	0.999	0.609
1-palmitoleoylglycerol (16:1)*	HiCHO	FAT_LoCHO	0.423	0.218	0.135	0.14	0.449	0.127	0.0021	0.00306	0.0256	0.284	0.996	0.849
1-palmitoleoylglycerol (16:1)*	HiCHO	PROT_LoCHO	0.313	0.218	0.329	0.14	0.186	0.127	0.313	0.00306	-0.126	0.284	0.897	0.849
1-palmitoleoylglycerol (16:1)*	FAT_LoCHO	PROT_LoCHO	-0.11	0.218	0.868	0.14	-0.262	0.127	0.104	0.00306	-0.152	0.284	0.855	0.849
1-palmitoylglycerol (16:0)	HiCHO	FAT_LoCHO	0.16	0.209	0.725	0.697	0.172	0.101	0.209	0.035	0.0118	0.242	0.999	0.51
1-palmitoylglycerol (16:0)	HiCHO	PROT_LoCHO	0.147	0.209	0.761	0.697	-0.091	0.101	0.639	0.035	-0.238	0.242	0.589	0.51
1-palmitoylglycerol (16:0)	FAT_LoCHO	PROT_LoCHO	-0.0126	0.209	0.998	0.697	-0.263	0.101	0.0293	0.035	-0.25	0.242	0.558	0.51
2-arachidonoylglycerol (20:4)	HiCHO	FAT_LoCHO	-0.12	0.196	0.815	0.76	0.657	0.125	4.55e-06	8.84e-06	0.776	0.254	0.00873	0.0118
2-arachidonoylglycerol (20:4)	HiCHO	PROT_LoCHO	0.0121	0.196	0.998	0.76	0.329	0.125	0.0274	8.84e-06	0.317	0.254	0.428	0.0118
2-arachidonoylglycerol (20:4)	FAT_LoCHO	PROT_LoCHO	0.132	0.196	0.781	0.76	-0.328	0.125	0.0283	8.84e-06	-0.459	0.254	0.173	0.0118
2-docosahexaenoylglycerol (22:6)*	HiCHO	FAT_LoCHO	-1.73	0.227	3.66e-10	3.66e-14	-0.811	0.161	1.07e-05	9.27e-16	0.921	0.275	0.00367	0.00524
2-docosahexaenoylglycerol (22:6)*	HiCHO	PROT_LoCHO	0.416	0.227	0.166	3.66e-14	0.95	0.161	3.66e-07	9.27e-16	0.534	0.275	0.134	0.00524
2-docosahexaenoylglycerol (22:6)*	FAT_LoCHO	PROT_LoCHO	2.15	0.227	6.58e-11	3.66e-14	1.76	0.161	6.56e-11	9.27e-16	-0.387	0.275	0.341	0.00524
2-linoleoylglycerol (18:2)	HiCHO	FAT_LoCHO	0.343	0.205	0.222	0.0698	0.592	0.0931	5.9e-08	5.22e-08	0.249	0.247	0.576	0.467
2-linoleoylglycerol (18:2)	HiCHO	PROT_LoCHO	0.465	0.205	0.0672	0.0698	0.433	0.0931	4.6e-05	5.22e-08	-0.0316	0.247	0.991	0.467
2-linoleoylglycerol (18:2)	FAT_LoCHO	PROT_LoCHO	0.121	0.205	0.824	0.0698	-0.159	0.0931	0.21	5.22e-08	-0.28	0.247	0.497	0.467
2-oleoylglycerol (18:1)	HiCHO	FAT_LoCHO	0.166	0.191	0.663	0.339	0.00616	0.115	0.998	0.668	-0.16	0.239	0.782	0.696
2-oleoylglycerol (18:1)	HiCHO	PROT_LoCHO	0.282	0.191	0.309	0.339	0.0923	0.115	0.701	0.668	-0.19	0.239	0.708	0.696
2-oleoylglycerol (18:1)	FAT_LoCHO	PROT_LoCHO	0.116	0.191	0.817	0.339	0.0862	0.115	0.733	0.668	-0.0299	0.239	0.991	0.696
2-palmitoleoylglycerol (16:1)*	HiCHO	FAT_LoCHO	0.399	0.283	0.341	0.269	0.48	0.141	0.00313	0.0047	0.0805	0.353	0.972	0.773
2-palmitoleoylglycerol (16:1)*	HiCHO	PROT_LoCHO	0.403	0.283	0.335	0.269	0.235	0.141	0.224	0.0047	-0.168	0.353	0.883	0.773
2-palmitoleoylglycerol (16:1)*	FAT_LoCHO	PROT_LoCHO	0.00361	0.283	1	0.269	-0.245	0.141	0.199	0.0047	-0.248	0.353	0.762	0.773
2-palmitoylglycerol (16:0)	HiCHO	FAT_LoCHO	0.16	0.176	0.636	0.369	0.252	0.111	0.0668	0.0505	0.0917	0.221	0.91	0.353
2-palmitoylglycerol (16:0)	HiCHO	PROT_LoCHO	0.247	0.176	0.345	0.369	0.0261	0.111	0.97	0.0505	-0.221	0.221	0.58	0.353
2-palmitoylglycerol (16:0)	FAT_LoCHO	PROT_LoCHO	0.0869	0.176	0.875	0.369	-0.226	0.111	0.111	0.0505	-0.313	0.221	0.339	0.353
diacylglycerol (16:1/18:2 [2], 16:0/18:3 [1])*	HiCHO	FAT_LoCHO	1.13	0.128	6.82e-11	6.12e-16	-0.695	0.132	4.66e-06	6.09e-06	-1.82	0.171	6.56e-11	1.24e-16
diacylglycerol (16:1/18:2 [2], 16:0/18:3 [1])*	HiCHO	PROT_LoCHO	1.31	0.128	6.56e-11	6.12e-16	-0.226	0.132	0.207	6.09e-06	-1.54	0.171	6.66e-11	1.24e-16
diacylglycerol (16:1/18:2 [2], 16:0/18:3 [1])*	FAT_LoCHO	PROT_LoCHO	0.187	0.128	0.317	6.12e-16	0.468	0.132	0.00203	6.09e-06	0.281	0.171	0.234	1.24e-16
linoleoyl-arachidonoyl-glycerol (18:2/20:4) [1]*	HiCHO	FAT_LoCHO	0.67	0.0959	4.52e-09	6.84e-13	0.664	0.0849	2.1e-10	1.23e-10	-0.00688	0.109	0.998	0.00111
linoleoyl-arachidonoyl-glycerol (18:2/20:4) [1]*	HiCHO	PROT_LoCHO	-0.178	0.0959	0.16	6.84e-13	0.184	0.0849	0.0847	1.23e-10	0.362	0.109	0.00399	0.00111
linoleoyl-arachidonoyl-glycerol (18:2/20:4) [1]*	FAT_LoCHO	PROT_LoCHO	-0.848	0.0959	6.76e-11	6.84e-13	-0.48	0.0849	1.04e-06	1.23e-10	0.369	0.109	0.00329	0.00111
linoleoyl-arachidonoyl-glycerol (18:2/20:4) [2]*	HiCHO	FAT_LoCHO	-0.0492	0.12	0.912	0.352	0.155	0.0971	0.253	0.108	0.204	0.153	0.383	0.0625
linoleoyl-arachidonoyl-glycerol (18:2/20:4) [2]*	HiCHO	PROT_LoCHO	-0.17	0.12	0.339	0.352	0.198	0.0971	0.111	0.108	0.368	0.153	0.0496	0.0625
linoleoyl-arachidonoyl-glycerol (18:2/20:4) [2]*	FAT_LoCHO	PROT_LoCHO	-0.121	0.12	0.576	0.352	0.0429	0.0971	0.898	0.108	0.164	0.153	0.538	0.0625
linoleoyl-linolenoyl-glycerol (18:2/18:3) [1]*	HiCHO	FAT_LoCHO	-0.347	0.387	0.645	0.0106	-0.537	0.238	0.0692	0.00301	-0.191	0.457	0.909	0.506
linoleoyl-linolenoyl-glycerol (18:2/18:3) [1]*	HiCHO	PROT_LoCHO	0.828	0.387	0.0894	0.0106	0.299	0.238	0.425	0.00301	-0.529	0.457	0.482	0.506
linoleoyl-linolenoyl-glycerol (18:2/18:3) [1]*	FAT_LoCHO	PROT_LoCHO	1.17	0.387	0.0094	0.0106	0.836	0.238	0.00227	0.00301	-0.338	0.457	0.74	0.506
linoleoyl-linolenoyl-glycerol (18:2/18:3) [2]*	HiCHO	FAT_LoCHO	1.38	0.21	2.47e-08	5.4e-08	-0.195	0.371	0.859	0.793	-1.58	0.433	0.00149	0.00225
linoleoyl-linolenoyl-glycerol (18:2/18:3) [2]*	HiCHO	PROT_LoCHO	0.722	0.21	0.00287	5.4e-08	0.0418	0.371	0.993	0.793	-0.68	0.433	0.265	0.00225
linoleoyl-linolenoyl-glycerol (18:2/18:3) [2]*	FAT_LoCHO	PROT_LoCHO	-0.659	0.21	0.00703	5.4e-08	0.237	0.371	0.799	0.793	0.896	0.433	0.103	0.00225
linoleoyl-linoleoyl-glycerol (18:2/18:2) [1]*	HiCHO	FAT_LoCHO	2.11	0.227	6.59e-11	2.17e-15	2.95	0.331	6.71e-11	1.3e-14	0.839	0.389	0.0857	0.051
linoleoyl-linoleoyl-glycerol (18:2/18:2) [1]*	HiCHO	PROT_LoCHO	2.11	0.227	6.59e-11	2.17e-15	2.95	0.331	6.7e-11	1.3e-14	0.84	0.389	0.0854	0.051
linoleoyl-linoleoyl-glycerol (18:2/18:2) [1]*	FAT_LoCHO	PROT_LoCHO	0.00278	0.227	1	2.17e-15	0.00349	0.331	1	1.3e-14	0.000711	0.389	1	0.051
linoleoyl-linoleoyl-glycerol (18:2/18:2) [2]*	HiCHO	FAT_LoCHO	0.745	0.106	3.45e-09	1.27e-18	0.712	0.181	0.000591	0.000673	-0.0324	0.201	0.986	7.56e-05
linoleoyl-linoleoyl-glycerol (18:2/18:2) [2]*	HiCHO	PROT_LoCHO	1.33	0.106	6.56e-11	1.27e-18	0.503	0.181	0.0193	0.000673	-0.831	0.201	0.000295	7.56e-05
linoleoyl-linoleoyl-glycerol (18:2/18:2) [2]*	FAT_LoCHO	PROT_LoCHO	0.59	0.106	1.32e-06	1.27e-18	-0.209	0.181	0.486	0.000673	-0.798	0.201	0.000512	7.56e-05
oleoyl-arachidonoyl-glycerol (18:1/20:4) [1]*	HiCHO	FAT_LoCHO	0.473	0.0815	5.43e-07	7.78e-16	-0.183	0.0842	0.0824	3e-05	-0.657	0.109	2.19e-07	9.1e-09
oleoyl-arachidonoyl-glycerol (18:1/20:4) [1]*	HiCHO	PROT_LoCHO	-0.423	0.0815	6.08e-06	7.78e-16	-0.415	0.0842	1.68e-05	3e-05	0.00838	0.109	0.997	9.1e-09
oleoyl-arachidonoyl-glycerol (18:1/20:4) [1]*	FAT_LoCHO	PROT_LoCHO	-0.897	0.0815	6.56e-11	7.78e-16	-0.231	0.0842	0.0207	3e-05	0.665	0.109	1.6e-07	9.1e-09
oleoyl-arachidonoyl-glycerol (18:1/20:4) [2]*	HiCHO	FAT_LoCHO	0.273	0.0764	0.00186	6.46e-10	-0.258	0.063	0.000333	8.26e-08	-0.531	0.0922	6.62e-07	2.78e-07
oleoyl-arachidonoyl-glycerol (18:1/20:4) [2]*	HiCHO	PROT_LoCHO	-0.312	0.0764	0.00035	6.46e-10	-0.402	0.063	5.33e-08	8.26e-08	-0.0902	0.0922	0.593	2.78e-07
oleoyl-arachidonoyl-glycerol (18:1/20:4) [2]*	FAT_LoCHO	PROT_LoCHO	-0.585	0.0764	3.42e-10	6.46e-10	-0.144	0.063	0.064	8.26e-08	0.441	0.0922	2.87e-05	2.78e-07
oleoyl-linoleoyl-glycerol (18:1/18:2) [1]	HiCHO	FAT_LoCHO	0.968	0.097	6.56e-11	8.58e-21	0.0019	0.0875	1	6.51e-08	-0.966	0.117	8.58e-11	3.75e-12
oleoyl-linoleoyl-glycerol (18:1/18:2) [1]	HiCHO	PROT_LoCHO	1.31	0.097	6.56e-11	8.58e-21	0.496	0.0875	9.64e-07	6.51e-08	-0.815	0.117	4.47e-09	3.75e-12
oleoyl-linoleoyl-glycerol (18:1/18:2) [1]	FAT_LoCHO	PROT_LoCHO	0.343	0.097	0.00207	8.58e-21	0.494	0.0875	1.05e-06	6.51e-08	0.151	0.117	0.405	3.75e-12
oleoyl-linoleoyl-glycerol (18:1/18:2) [2]	HiCHO	FAT_LoCHO	0.929	0.0923	6.56e-11	2.47e-22	0.304	0.091	0.00378	5.86e-07	-0.624	0.113	1.57e-06	9.63e-10
oleoyl-linoleoyl-glycerol (18:1/18:2) [2]	HiCHO	PROT_LoCHO	1.36	0.0923	6.56e-11	2.47e-22	0.542	0.091	2.97e-07	5.86e-07	-0.815	0.113	1.69e-09	9.63e-10
oleoyl-linoleoyl-glycerol (18:1/18:2) [2]	FAT_LoCHO	PROT_LoCHO	0.428	0.0923	4.87e-05	2.47e-22	0.238	0.091	0.0293	5.86e-07	-0.19	0.113	0.216	9.63e-10
oleoyl-oleoyl-glycerol (18:1/18:1) [1]*	HiCHO	FAT_LoCHO	0.86	0.261	0.0044	4.67e-06	-2.11	0.36	4.32e-07	4.48e-07	-2.97	0.432	6.92e-09	8.72e-09
oleoyl-oleoyl-glycerol (18:1/18:1) [1]*	HiCHO	PROT_LoCHO	1.41	0.261	2.8e-06	4.67e-06	-0.604	0.36	0.221	4.48e-07	-2.01	0.432	4.5e-05	8.72e-09
oleoyl-oleoyl-glycerol (18:1/18:1) [1]*	FAT_LoCHO	PROT_LoCHO	0.547	0.261	0.0979	4.67e-06	1.51	0.36	0.000241	4.48e-07	0.961	0.432	0.0741	8.72e-09
oleoyl-oleoyl-glycerol (18:1/18:1) [2]*	HiCHO	FAT_LoCHO	0.926	0.221	0.000243	2.18e-06	-1.3	0.204	6.46e-08	1.11e-07	-2.22	0.305	1.42e-09	1.66e-10
oleoyl-oleoyl-glycerol (18:1/18:1) [2]*	HiCHO	PROT_LoCHO	1.19	0.221	3.17e-06	2.18e-06	-0.801	0.204	0.00061	1.11e-07	-1.99	0.305	3.28e-08	1.66e-10
oleoyl-oleoyl-glycerol (18:1/18:1) [2]*	FAT_LoCHO	PROT_LoCHO	0.26	0.221	0.472	2.18e-06	0.495	0.204	0.0471	1.11e-07	0.235	0.305	0.723	1.66e-10
palmitoleoyl-arachidonoyl-glycerol (16:1/20:4) [2]*	HiCHO	FAT_LoCHO	0.652	0.276	0.0546	0.0307	-0.472	0.312	0.292	0.298	-1.12	0.404	0.0191	0.0131
palmitoleoyl-arachidonoyl-glycerol (16:1/20:4) [2]*	HiCHO	PROT_LoCHO	0.00711	0.276	1	0.0307	-0.123	0.312	0.918	0.298	-0.13	0.404	0.945	0.0131
palmitoleoyl-arachidonoyl-glycerol (16:1/20:4) [2]*	FAT_LoCHO	PROT_LoCHO	-0.645	0.276	0.058	0.0307	0.349	0.312	0.506	0.298	0.994	0.404	0.0431	0.0131
palmitoleoyl-linoleoyl-glycerol (16:1/18:2) [1]*	HiCHO	FAT_LoCHO	0.683	0.24	0.0161	7.29e-05	-0.202	0.223	0.64	0.0667	-0.884	0.32	0.0198	0.0131
palmitoleoyl-linoleoyl-glycerol (16:1/18:2) [1]*	HiCHO	PROT_LoCHO	1.12	0.24	4.63e-05	7.29e-05	0.324	0.223	0.322	0.0667	-0.793	0.32	0.041	0.0131
palmitoleoyl-linoleoyl-glycerol (16:1/18:2) [1]*	FAT_LoCHO	PROT_LoCHO	0.434	0.24	0.175	7.29e-05	0.526	0.223	0.0553	0.0667	0.0916	0.32	0.956	0.0131
palmitoyl-arachidonoyl-glycerol (16:0/20:4) [1]*	HiCHO	FAT_LoCHO	0.0915	0.172	0.856	0.0286	-0.518	0.154	0.00365	1.63e-06	-0.609	0.223	0.0213	0.0163
palmitoyl-arachidonoyl-glycerol (16:0/20:4) [1]*	HiCHO	PROT_LoCHO	-0.355	0.172	0.106	0.0286	-0.876	0.154	9.04e-07	1.63e-06	-0.521	0.223	0.057	0.0163
palmitoyl-arachidonoyl-glycerol (16:0/20:4) [1]*	FAT_LoCHO	PROT_LoCHO	-0.447	0.172	0.031	0.0286	-0.358	0.154	0.0592	1.63e-06	0.0883	0.223	0.917	0.0163
palmitoyl-arachidonoyl-glycerol (16:0/20:4) [2]*	HiCHO	FAT_LoCHO	-0.0179	0.134	0.99	0.215	-0.482	0.0994	2.21e-05	2.47e-09	-0.464	0.171	0.0227	0.00711
palmitoyl-arachidonoyl-glycerol (16:0/20:4) [2]*	HiCHO	PROT_LoCHO	-0.214	0.134	0.254	0.215	-0.715	0.0994	1.99e-09	2.47e-09	-0.501	0.171	0.0128	0.00711
palmitoyl-arachidonoyl-glycerol (16:0/20:4) [2]*	FAT_LoCHO	PROT_LoCHO	-0.196	0.134	0.315	0.215	-0.232	0.0994	0.0572	2.47e-09	-0.0366	0.171	0.975	0.00711
palmitoyl-linoleoyl-glycerol (16:0/18:2) [1]*	HiCHO	FAT_LoCHO	0.771	0.136	9.65e-07	6.41e-09	-0.439	0.132	0.00403	0.00138	-1.21	0.192	8.01e-08	6.64e-08
palmitoyl-linoleoyl-glycerol (16:0/18:2) [1]*	HiCHO	PROT_LoCHO	0.89	0.136	2.82e-08	6.41e-09	-0.0064	0.132	0.999	0.00138	-0.896	0.192	4.53e-05	6.64e-08
palmitoyl-linoleoyl-glycerol (16:0/18:2) [1]*	FAT_LoCHO	PROT_LoCHO	0.119	0.136	0.657	6.41e-09	0.433	0.132	0.00467	0.00138	0.313	0.192	0.241	6.64e-08
palmitoyl-linoleoyl-glycerol (16:0/18:2) [2]*	HiCHO	FAT_LoCHO	0.673	0.112	2.68e-07	5.91e-11	-0.0104	0.12	0.996	0.996	-0.683	0.169	0.000407	3.61e-06
palmitoyl-linoleoyl-glycerol (16:0/18:2) [2]*	HiCHO	PROT_LoCHO	0.888	0.112	1.65e-10	5.91e-11	-0.00237	0.12	1	0.996	-0.891	0.169	4.7e-06	3.61e-06
palmitoyl-linoleoyl-glycerol (16:0/18:2) [2]*	FAT_LoCHO	PROT_LoCHO	0.215	0.112	0.143	5.91e-11	0.00805	0.12	0.998	0.996	-0.207	0.169	0.444	3.61e-06
palmitoyl-oleoyl-glycerol (16:0/18:1) [1]*	HiCHO	FAT_LoCHO	0.715	0.22	0.0051	0.000203	-1.63	0.365	9.31e-05	0.000117	-2.34	0.42	1.32e-06	4.1e-07
palmitoyl-oleoyl-glycerol (16:0/18:1) [1]*	HiCHO	PROT_LoCHO	0.923	0.22	0.00024	0.000203	-1.11	0.365	0.00941	0.000117	-2.03	0.42	2.28e-05	4.1e-07
palmitoyl-oleoyl-glycerol (16:0/18:1) [1]*	FAT_LoCHO	PROT_LoCHO	0.208	0.22	0.614	0.000203	0.52	0.365	0.335	0.000117	0.312	0.42	0.739	4.1e-07
palmitoyl-oleoyl-glycerol (16:0/18:1) [2]*	HiCHO	FAT_LoCHO	0.371	0.134	0.0197	0.000488	-1.11	0.186	3.02e-07	6.45e-08	-1.48	0.235	8.33e-08	2.13e-09
palmitoyl-oleoyl-glycerol (16:0/18:1) [2]*	HiCHO	PROT_LoCHO	0.543	0.134	0.000397	0.000488	-0.983	0.186	4.04e-06	6.45e-08	-1.53	0.235	3.54e-08	2.13e-09
palmitoyl-oleoyl-glycerol (16:0/18:1) [2]*	FAT_LoCHO	PROT_LoCHO	0.172	0.134	0.412	0.000488	0.122	0.186	0.788	6.45e-08	-0.0495	0.235	0.976	2.13e-09
stearoyl-arachidonoyl-glycerol (18:0/20:4) [1]*	HiCHO	FAT_LoCHO	-0.331	0.0472	4.1e-09	7.83e-09	-0.0387	0.0517	0.736	0.204	0.293	0.0699	0.000245	0.000129
stearoyl-arachidonoyl-glycerol (18:0/20:4) [1]*	HiCHO	PROT_LoCHO	-0.197	0.0472	0.000267	7.83e-09	0.0541	0.0517	0.55	0.204	0.251	0.0699	0.0018	0.000129
stearoyl-arachidonoyl-glycerol (18:0/20:4) [1]*	FAT_LoCHO	PROT_LoCHO	0.135	0.0472	0.0156	7.83e-09	0.0928	0.0517	0.179	0.204	-0.042	0.0699	0.821	0.000129
stearoyl-arachidonoyl-glycerol (18:0/20:4) [2]*	HiCHO	FAT_LoCHO	-0.34	0.0508	1.5e-08	3.26e-08	-0.0566	0.0543	0.554	0.0742	0.284	0.0739	0.0008	0.00061
stearoyl-arachidonoyl-glycerol (18:0/20:4) [2]*	HiCHO	PROT_LoCHO	-0.159	0.0508	0.00725	3.26e-08	0.0696	0.0543	0.411	0.0742	0.228	0.0739	0.00807	0.00061
stearoyl-arachidonoyl-glycerol (18:0/20:4) [2]*	FAT_LoCHO	PROT_LoCHO	0.181	0.0508	0.00189	3.26e-08	0.126	0.0543	0.0596	0.0742	-0.0551	0.0739	0.737	0.00061
stearoyl-linoleoyl-glycerol (18:0/18:2) [1]*	HiCHO	FAT_LoCHO	0.189	0.213	0.651	0.102	0.632	0.363	0.197	0.163	0.443	0.44	0.575	0.163
stearoyl-linoleoyl-glycerol (18:0/18:2) [1]*	HiCHO	PROT_LoCHO	0.461	0.213	0.0856	0.102	0.0541	0.363	0.988	0.163	-0.407	0.44	0.627	0.163
stearoyl-linoleoyl-glycerol (18:0/18:2) [1]*	FAT_LoCHO	PROT_LoCHO	0.272	0.213	0.415	0.102	-0.578	0.363	0.256	0.163	-0.85	0.44	0.138	0.163
stearoyl-linoleoyl-glycerol (18:0/18:2) [2]*	HiCHO	FAT_LoCHO	0.185	0.168	0.516	0.00759	-0.25	0.153	0.237	0.0997	-0.435	0.24	0.172	0.0992
stearoyl-linoleoyl-glycerol (18:0/18:2) [2]*	HiCHO	PROT_LoCHO	0.536	0.168	0.00603	0.00759	0.0658	0.153	0.903	0.0997	-0.47	0.24	0.129	0.0992
stearoyl-linoleoyl-glycerol (18:0/18:2) [2]*	FAT_LoCHO	PROT_LoCHO	0.351	0.168	0.1	0.00759	0.316	0.153	0.104	0.0997	-0.0349	0.24	0.988	0.0992

## Sheet: CARN
Metabolite	Diet 1	Comparative Diet 2	0HR_Diet 1 Minus Diet 2 (Mean Difference)	0HR_Diet 1 Minus Diet 2 (SE Difference)	0HR_Tukey's Post Hoc Test (P)	0HR_Linear Mixed Model (P)	2HR_Diet 1 Minus Diet 2 (Mean Difference)	2HR_Diet 1 Minus Diet 2 (SE Difference)	2HR _Tukey's Post Hoc Test (P)	2HR _Linear Mixed Model (P)	2HR-0HR_Diet 1 Minus Diet 2 (Mean Difference)	2HR-0HR_Diet 1 Minus Diet 2 (SE Difference)	2HR-0HR_Tukey's Post Hoc Test (P)	2HR-0HR_Linear Mixed Model (P)
(R)-3-hydroxybutyrylcarnitine	HiCHO	FAT_LoCHO	-1.23	0.213	6.17e-07	1.19e-06	-4.95	0.241	6.56e-11	1.02e-30	-3.72	0.321	6.56e-11	9.37e-18
(R)-3-hydroxybutyrylcarnitine	HiCHO	PROT_LoCHO	-0.535	0.213	0.0382	1.19e-06	-1.4	0.241	5.74e-07	1.02e-30	-0.86	0.321	0.0247	9.37e-18
(R)-3-hydroxybutyrylcarnitine	FAT_LoCHO	PROT_LoCHO	0.698	0.213	0.00475	1.19e-06	3.56	0.241	6.56e-11	1.02e-30	2.86	0.321	6.71e-11	9.37e-18
(S)-3-hydroxybutyrylcarnitine	HiCHO	FAT_LoCHO	-1.08	0.162	1.97e-08	4.09e-08	-5.47	0.141	6.56e-11	1.35e-48	-4.39	0.224	6.56e-11	8.54e-31
(S)-3-hydroxybutyrylcarnitine	HiCHO	PROT_LoCHO	-0.602	0.162	0.0012	4.09e-08	-1.19	0.141	7.51e-11	1.35e-48	-0.589	0.224	0.0283	8.54e-31
(S)-3-hydroxybutyrylcarnitine	FAT_LoCHO	PROT_LoCHO	0.474	0.162	0.013	4.09e-08	4.28	0.141	6.56e-11	1.35e-48	3.8	0.224	6.56e-11	8.54e-31
2-methylbutyrylcarnitine (C5)	HiCHO	FAT_LoCHO	-0.443	0.0777	8.5e-07	9.77e-07	-1.37	0.0974	6.56e-11	2.22e-25	-0.926	0.0922	6.56e-11	3.45e-20
2-methylbutyrylcarnitine (C5)	HiCHO	PROT_LoCHO	-0.309	0.0777	0.000498	9.77e-07	-1.51	0.0974	6.56e-11	2.22e-25	-1.2	0.0922	6.56e-11	3.45e-20
2-methylbutyrylcarnitine (C5)	FAT_LoCHO	PROT_LoCHO	0.134	0.0777	0.205	9.77e-07	-0.141	0.0974	0.322	2.22e-25	-0.275	0.0922	0.0111	3.45e-20
3-decenoylcarnitine	HiCHO	FAT_LoCHO	-0.71	0.183	0.000692	0.000853	-1.13	0.166	8.66e-09	3.44e-16	-0.423	0.244	0.2	1.66e-06
3-decenoylcarnitine	HiCHO	PROT_LoCHO	-0.226	0.183	0.437	0.000853	0.711	0.166	0.00017	3.44e-16	0.937	0.244	0.000782	1.66e-06
3-decenoylcarnitine	FAT_LoCHO	PROT_LoCHO	0.484	0.183	0.0271	0.000853	1.84	0.166	6.56e-11	3.44e-16	1.36	0.244	1.37e-06	1.66e-06
3-hydroxydecanoylcarnitine	HiCHO	FAT_LoCHO	-1.78	0.238	6.87e-10	1e-09	-2.92	0.158	6.56e-11	1.97e-32	-1.14	0.239	2.95e-05	3.72e-12
3-hydroxydecanoylcarnitine	HiCHO	PROT_LoCHO	-0.645	0.238	0.0232	1e-09	0.344	0.158	0.0827	1.97e-32	0.989	0.239	0.000293	3.72e-12
3-hydroxydecanoylcarnitine	FAT_LoCHO	PROT_LoCHO	1.13	0.238	3.13e-05	1e-09	3.27	0.158	6.56e-11	1.97e-32	2.13	0.239	6.71e-11	3.72e-12
3-hydroxyhexanoylcarnitine (1)	HiCHO	FAT_LoCHO	-0.072	0.195	0.928	0.127	-2.77	0.165	6.56e-11	4.86e-26	-2.7	0.288	6.59e-11	3.25e-13
3-hydroxyhexanoylcarnitine (1)	HiCHO	PROT_LoCHO	0.307	0.195	0.265	0.127	-0.627	0.165	0.000903	4.86e-26	-0.934	0.288	0.00517	3.25e-13
3-hydroxyhexanoylcarnitine (1)	FAT_LoCHO	PROT_LoCHO	0.379	0.195	0.135	0.127	2.14	0.165	6.56e-11	4.86e-26	1.76	0.288	1.56e-07	3.25e-13
3-hydroxyoctanoylcarnitine (1)	HiCHO	FAT_LoCHO	-0.552	0.126	0.000122	0.000181	-1.61	0.131	6.56e-11	1.9e-20	-1.06	0.185	7.18e-07	8.14e-09
3-hydroxyoctanoylcarnitine (1)	HiCHO	PROT_LoCHO	-0.207	0.126	0.233	0.000181	-0.0847	0.131	0.796	1.9e-20	0.123	0.185	0.784	8.14e-09
3-hydroxyoctanoylcarnitine (1)	FAT_LoCHO	PROT_LoCHO	0.345	0.126	0.0213	0.000181	1.53	0.131	6.56e-11	1.9e-20	1.18	0.185	4.92e-08	8.14e-09
3-hydroxyoctanoylcarnitine (2)	HiCHO	FAT_LoCHO	-1.39	0.248	1.32e-06	2.19e-06	-3.38	0.152	6.56e-11	1.89e-34	-1.99	0.293	9.94e-09	6.41e-11
3-hydroxyoctanoylcarnitine (2)	HiCHO	PROT_LoCHO	-0.532	0.248	0.0879	2.19e-06	-0.353	0.152	0.0586	1.89e-34	0.179	0.293	0.815	6.41e-11
3-hydroxyoctanoylcarnitine (2)	FAT_LoCHO	PROT_LoCHO	0.853	0.248	0.00285	2.19e-06	3.02	0.152	6.56e-11	1.89e-34	2.17	0.293	8.48e-10	6.41e-11
3-hydroxyoleoylcarnitine	HiCHO	FAT_LoCHO	-1.16	0.132	6.75e-11	3.8e-12	-1.12	0.147	4.19e-10	1.57e-10	0.0462	0.129	0.932	0.00093
3-hydroxyoleoylcarnitine	HiCHO	PROT_LoCHO	-0.698	0.132	3.94e-06	3.8e-12	-0.237	0.147	0.248	1.57e-10	0.461	0.129	0.00186	0.00093
3-hydroxyoleoylcarnitine	FAT_LoCHO	PROT_LoCHO	0.467	0.132	0.00205	3.8e-12	0.881	0.147	2.69e-07	1.57e-10	0.415	0.129	0.00559	0.00093
3-hydroxypalmitoylcarnitine	HiCHO	FAT_LoCHO	-1.23	0.0954	6.56e-11	5.37e-19	-1.23	0.103	6.56e-11	3.99e-18	-0.0076	0.12	0.998	0.00402
3-hydroxypalmitoylcarnitine	HiCHO	PROT_LoCHO	-0.701	0.0954	1.07e-09	5.37e-19	-0.344	0.103	0.00379	3.99e-18	0.356	0.12	0.0115	0.00402
3-hydroxypalmitoylcarnitine	FAT_LoCHO	PROT_LoCHO	0.525	0.0954	1.8e-06	5.37e-19	0.889	0.103	7.02e-11	3.99e-18	0.364	0.12	0.0096	0.00402
4-hydroxyphenylacetoylcarnitine	HiCHO	FAT_LoCHO	-0.192	0.165	0.48	0.00596	-0.238	0.29	0.691	8.76e-05	-0.0459	0.329	0.989	0.0561
4-hydroxyphenylacetoylcarnitine	HiCHO	PROT_LoCHO	0.35	0.165	0.0938	0.00596	1.03	0.29	0.00206	8.76e-05	0.676	0.329	0.108	0.0561
4-hydroxyphenylacetoylcarnitine	FAT_LoCHO	PROT_LoCHO	0.542	0.165	0.00463	0.00596	1.26	0.29	0.000131	8.76e-05	0.721	0.329	0.0802	0.0561
5-dodecenoylcarnitine (C12:1)	HiCHO	FAT_LoCHO	-0.593	0.114	5.47e-06	8.51e-06	-0.709	0.122	5.06e-07	7.69e-13	-0.116	0.136	0.67	7.52e-07
5-dodecenoylcarnitine (C12:1)	HiCHO	PROT_LoCHO	-0.22	0.114	0.137	8.51e-06	0.409	0.122	0.00361	7.69e-13	0.629	0.136	4.87e-05	7.52e-07
5-dodecenoylcarnitine (C12:1)	FAT_LoCHO	PROT_LoCHO	0.373	0.114	0.00455	8.51e-06	1.12	0.122	6.61e-11	7.69e-13	0.745	0.136	1.89e-06	7.52e-07
acetylcarnitine (C2)	HiCHO	FAT_LoCHO	-0.864	0.0815	6.56e-11	3.45e-15	-2.94	0.0719	6.56e-11	2.43e-50	-2.07	0.107	6.56e-11	4.33e-31
acetylcarnitine (C2)	HiCHO	PROT_LoCHO	-0.376	0.0815	5.43e-05	3.45e-15	-0.536	0.0719	7.13e-10	2.43e-50	-0.16	0.107	0.298	4.33e-31
acetylcarnitine (C2)	FAT_LoCHO	PROT_LoCHO	0.489	0.0815	2.58e-07	3.45e-15	2.4	0.0719	6.56e-11	2.43e-50	1.91	0.107	6.56e-11	4.33e-31
adipoylcarnitine (C6-DC)	HiCHO	FAT_LoCHO	-0.231	0.122	0.149	0.000106	-0.606	0.146	0.00027	1.53e-09	-0.375	0.158	0.0537	0.00452
adipoylcarnitine (C6-DC)	HiCHO	PROT_LoCHO	0.326	0.122	0.0254	0.000106	0.478	0.146	0.00464	1.53e-09	0.152	0.158	0.606	0.00452
adipoylcarnitine (C6-DC)	FAT_LoCHO	PROT_LoCHO	0.558	0.122	6.41e-05	0.000106	1.08	0.146	7.63e-10	1.53e-09	0.527	0.158	0.00405	0.00452
adrenoylcarnitine (C22:4)*	HiCHO	FAT_LoCHO	-0.305	0.115	0.0268	4.03e-10	0.239	0.079	0.00961	0.0135	0.544	0.132	0.00029	6.05e-10
adrenoylcarnitine (C22:4)*	HiCHO	PROT_LoCHO	-0.881	0.115	3.41e-10	4.03e-10	0.128	0.079	0.243	0.0135	1.01	0.132	3.27e-10	6.05e-10
adrenoylcarnitine (C22:4)*	FAT_LoCHO	PROT_LoCHO	-0.576	0.115	1.23e-05	4.03e-10	-0.111	0.079	0.343	0.0135	0.465	0.132	0.00211	6.05e-10
arachidonoylcarnitine (C20:4)	HiCHO	FAT_LoCHO	-0.512	0.0725	3.32e-09	1.73e-13	-0.0215	0.103	0.976	1.31e-06	0.491	0.113	0.000146	9.09e-15
arachidonoylcarnitine (C20:4)	HiCHO	PROT_LoCHO	-0.67	0.0725	6.6e-11	1.73e-13	0.502	0.103	1.93e-05	1.31e-06	1.17	0.113	6.56e-11	9.09e-15
arachidonoylcarnitine (C20:4)	FAT_LoCHO	PROT_LoCHO	-0.158	0.0725	0.0821	1.73e-13	0.523	0.103	8.77e-06	1.31e-06	0.681	0.113	2.4e-07	9.09e-15
arachidoylcarnitine (C20)*	HiCHO	FAT_LoCHO	-1.22	0.0854	6.56e-11	7.41e-22	-1	0.0939	6.56e-11	3.05e-15	0.224	0.114	0.126	0.0242
arachidoylcarnitine (C20)*	HiCHO	PROT_LoCHO	-0.854	0.0854	6.56e-11	7.41e-22	-0.546	0.0939	5.34e-07	3.05e-15	0.308	0.114	0.0227	0.0242
arachidoylcarnitine (C20)*	FAT_LoCHO	PROT_LoCHO	0.37	0.0854	0.000144	7.41e-22	0.454	0.0939	2.34e-05	3.05e-15	0.0839	0.114	0.742	0.0242
behenoylcarnitine (C22)*	HiCHO	FAT_LoCHO	-1.3	0.0905	6.56e-11	6.59e-22	-0.915	0.0942	6.57e-11	1.06e-13	0.389	0.0971	0.000445	0.000227
behenoylcarnitine (C22)*	HiCHO	PROT_LoCHO	-0.893	0.0905	6.57e-11	6.59e-22	-0.554	0.0942	4.11e-07	1.06e-13	0.339	0.0971	0.00241	0.000227
behenoylcarnitine (C22)*	FAT_LoCHO	PROT_LoCHO	0.411	0.0905	6.74e-05	6.59e-22	0.361	0.0942	0.000806	1.06e-13	-0.0503	0.0971	0.863	0.000227
benzoylcarnitine*	HiCHO	FAT_LoCHO	-0.464	0.159	0.0133	0.000805	-0.719	0.153	3.91e-05	6.7e-05	-0.255	0.0897	0.016	2.04e-05
benzoylcarnitine*	HiCHO	PROT_LoCHO	0.142	0.159	0.646	0.000805	-0.309	0.153	0.116	6.7e-05	-0.451	0.0897	1.14e-05	2.04e-05
benzoylcarnitine*	FAT_LoCHO	PROT_LoCHO	0.606	0.159	0.000878	0.000805	0.411	0.153	0.0246	6.7e-05	-0.196	0.0897	0.0816	2.04e-05
beta-hydroxyisovaleroylcarnitine	HiCHO	FAT_LoCHO	-0.0128	0.148	0.996	6.92e-05	-0.514	0.151	0.00327	3.76e-08	-0.501	0.193	0.0305	0.0277
beta-hydroxyisovaleroylcarnitine	HiCHO	PROT_LoCHO	-0.608	0.148	0.00031	6.92e-05	-1.01	0.151	1.7e-08	3.76e-08	-0.401	0.193	0.102	0.0277
beta-hydroxyisovaleroylcarnitine	FAT_LoCHO	PROT_LoCHO	-0.595	0.148	0.000417	6.92e-05	-0.495	0.151	0.00473	3.76e-08	0.0999	0.193	0.863	0.0277
butenoylcarnitine (C4:1)	HiCHO	FAT_LoCHO	-1.11	0.237	4.33e-05	3.38e-05	-0.767	0.311	0.0426	0.00121	0.34	0.343	0.584	0.162
butenoylcarnitine (C4:1)	HiCHO	PROT_LoCHO	-0.861	0.237	0.00155	3.38e-05	-1.18	0.311	0.000902	0.00121	-0.322	0.343	0.617	0.162
butenoylcarnitine (C4:1)	FAT_LoCHO	PROT_LoCHO	0.246	0.237	0.556	3.38e-05	-0.416	0.311	0.38	0.00121	-0.662	0.343	0.137	0.162
butyrylcarnitine (C4)	HiCHO	FAT_LoCHO	-0.561	0.0832	1.23e-08	8.75e-10	-5.24	0.0904	6.56e-11	1.98e-62	-4.68	0.108	6.56e-11	4.39e-54
butyrylcarnitine (C4)	HiCHO	PROT_LoCHO	-0.0301	0.0832	0.931	8.75e-10	-0.122	0.0904	0.376	1.98e-62	-0.0915	0.108	0.675	4.39e-54
butyrylcarnitine (C4)	FAT_LoCHO	PROT_LoCHO	0.531	0.0832	5.37e-08	8.75e-10	5.12	0.0904	6.56e-11	1.98e-62	4.59	0.108	6.56e-11	4.39e-54
cerotoylcarnitine (C26)*	HiCHO	FAT_LoCHO	-0.948	0.065	6.56e-11	1.16e-21	-0.905	0.0493	6.56e-11	4.04e-27	0.0435	0.0539	0.7	0.384
cerotoylcarnitine (C26)*	HiCHO	PROT_LoCHO	-0.469	0.065	1.79e-09	1.16e-21	-0.5	0.0493	6.56e-11	4.04e-27	-0.0313	0.0539	0.831	0.384
cerotoylcarnitine (C26)*	FAT_LoCHO	PROT_LoCHO	0.479	0.065	9.84e-10	1.16e-21	0.404	0.0493	9.38e-11	4.04e-27	-0.0748	0.0539	0.354	0.384
cis-3,4-methyleneheptanoylcarnitine	HiCHO	FAT_LoCHO	0.565	0.0816	5.9e-09	4.17e-23	0.723	0.0875	8.7e-11	4.1e-32	0.158	0.0561	0.017	2.02e-18
cis-3,4-methyleneheptanoylcarnitine	HiCHO	PROT_LoCHO	1.27	0.0816	6.56e-11	4.17e-23	1.94	0.0875	6.56e-11	4.1e-32	0.673	0.0561	6.56e-11	2.02e-18
cis-3,4-methyleneheptanoylcarnitine	FAT_LoCHO	PROT_LoCHO	0.701	0.0816	7.12e-11	4.17e-23	1.22	0.0875	6.56e-11	4.1e-32	0.515	0.0561	6.61e-11	2.02e-18
cis-4-decenoylcarnitine (C10:1)	HiCHO	FAT_LoCHO	-0.76	0.17	8.92e-05	6.47e-05	-1.5	0.164	6.61e-11	3.4e-18	-0.744	0.231	0.00538	1.12e-06
cis-4-decenoylcarnitine (C10:1)	HiCHO	PROT_LoCHO	-0.156	0.17	0.632	6.47e-05	0.437	0.164	0.026	3.4e-18	0.592	0.231	0.0328	1.12e-06
cis-4-decenoylcarnitine (C10:1)	FAT_LoCHO	PROT_LoCHO	0.604	0.17	0.00198	6.47e-05	1.94	0.164	6.56e-11	3.4e-18	1.34	0.231	5.7e-07	1.12e-06
decanoylcarnitine (C10)	HiCHO	FAT_LoCHO	-1.65	0.14	6.56e-11	3.02e-18	-3.29	0.185	6.56e-11	3.69e-31	-1.63	0.232	3.49e-09	2.08e-14
decanoylcarnitine (C10)	HiCHO	PROT_LoCHO	-0.342	0.14	0.0456	3.02e-18	0.316	0.185	0.208	3.69e-31	0.658	0.232	0.0162	2.08e-14
decanoylcarnitine (C10)	FAT_LoCHO	PROT_LoCHO	1.31	0.14	6.59e-11	3.02e-18	3.6	0.185	6.56e-11	3.69e-31	2.29	0.232	6.57e-11	2.08e-14
dihomo-linolenoylcarnitine (C20:3n3 or 6)*	HiCHO	FAT_LoCHO	-0.0782	0.0878	0.648	0.0946	0.522	0.122	0.00018	1.76e-06	0.6	0.135	9.57e-05	7.56e-08
dihomo-linolenoylcarnitine (C20:3n3 or 6)*	HiCHO	PROT_LoCHO	-0.193	0.0878	0.079	0.0946	0.659	0.122	2.78e-06	1.76e-06	0.852	0.135	7.01e-08	7.56e-08
dihomo-linolenoylcarnitine (C20:3n3 or 6)*	FAT_LoCHO	PROT_LoCHO	-0.115	0.0878	0.396	0.0946	0.137	0.122	0.504	1.76e-06	0.252	0.135	0.156	7.56e-08
dihomo-linoleoylcarnitine (C20:2)*	HiCHO	FAT_LoCHO	-0.0745	0.064	0.479	0.0172	0.543	0.0784	5.91e-09	2.96e-13	0.618	0.0872	3.09e-09	4.1e-15
dihomo-linoleoylcarnitine (C20:2)*	HiCHO	PROT_LoCHO	-0.187	0.064	0.0131	0.0172	0.717	0.0784	6.62e-11	2.96e-13	0.904	0.0872	6.56e-11	4.1e-15
dihomo-linoleoylcarnitine (C20:2)*	FAT_LoCHO	PROT_LoCHO	-0.112	0.064	0.193	0.0172	0.174	0.0784	0.0762	2.96e-13	0.286	0.0872	0.00463	4.1e-15
eicosenoylcarnitine (C20:1)*	HiCHO	FAT_LoCHO	-0.683	0.064	6.56e-11	8.89e-17	-0.283	0.0626	7.31e-05	3.32e-07	0.4	0.0604	2.03e-08	4.07e-16
eicosenoylcarnitine (C20:1)*	HiCHO	PROT_LoCHO	-0.589	0.064	6.61e-11	8.89e-17	0.0816	0.0626	0.398	3.32e-07	0.671	0.0604	6.56e-11	4.07e-16
eicosenoylcarnitine (C20:1)*	FAT_LoCHO	PROT_LoCHO	0.094	0.064	0.313	8.89e-17	0.365	0.0626	5e-07	3.32e-07	0.271	0.0604	8.54e-05	4.07e-16
glutarylcarnitine (C5-DC)	HiCHO	FAT_LoCHO	-0.173	0.076	0.0669	5.91e-23	-0.244	0.0761	0.00575	1.31e-26	-0.0713	0.0885	0.701	0.0846
glutarylcarnitine (C5-DC)	HiCHO	PROT_LoCHO	-1.09	0.076	6.56e-11	5.91e-23	-1.29	0.0761	6.56e-11	1.31e-26	-0.198	0.0885	0.0726	0.0846
glutarylcarnitine (C5-DC)	FAT_LoCHO	PROT_LoCHO	-0.919	0.076	6.56e-11	5.91e-23	-1.05	0.0761	6.56e-11	1.31e-26	-0.126	0.0885	0.332	0.0846
hexanoylcarnitine (C6)	HiCHO	FAT_LoCHO	-0.983	0.117	7.68e-11	5.31e-12	-4.23	0.11	6.56e-11	1.82e-51	-3.25	0.155	6.56e-11	5.78e-36
hexanoylcarnitine (C6)	HiCHO	PROT_LoCHO	-0.225	0.117	0.139	5.31e-12	0.189	0.11	0.208	1.82e-51	0.414	0.155	0.025	5.78e-36
hexanoylcarnitine (C6)	FAT_LoCHO	PROT_LoCHO	0.758	0.117	3.36e-08	5.31e-12	4.42	0.11	6.56e-11	1.82e-51	3.66	0.155	6.56e-11	5.78e-36
isobutyrylcarnitine (C4)	HiCHO	FAT_LoCHO	-0.695	0.0715	6.57e-11	4.62e-14	0.152	0.167	0.636	2.78e-10	0.847	0.171	1.57e-05	4.97e-11
isobutyrylcarnitine (C4)	HiCHO	PROT_LoCHO	-0.488	0.0715	8.54e-09	4.62e-14	-1.05	0.167	7.19e-08	2.78e-10	-0.563	0.171	0.00453	4.97e-11
isobutyrylcarnitine (C4)	FAT_LoCHO	PROT_LoCHO	0.207	0.0715	0.014	4.62e-14	-1.2	0.167	1.75e-09	2.78e-10	-1.41	0.171	9.08e-11	4.97e-11
isovalerylcarnitine (C5)	HiCHO	FAT_LoCHO	-0.467	0.0686	9.65e-09	1.07e-08	-1.04	0.0781	6.56e-11	2.02e-20	-0.577	0.101	8.41e-07	7.4e-07
isovalerylcarnitine (C5)	HiCHO	PROT_LoCHO	-0.325	0.0686	3.42e-05	1.07e-08	-0.752	0.0781	6.57e-11	2.02e-20	-0.427	0.101	0.000216	7.4e-07
isovalerylcarnitine (C5)	FAT_LoCHO	PROT_LoCHO	0.142	0.0686	0.104	1.07e-08	0.292	0.0781	0.00112	2.02e-20	0.15	0.101	0.308	7.4e-07
laurylcarnitine (C12)	HiCHO	FAT_LoCHO	-0.898	0.097	6.6e-11	8.98e-13	-0.995	0.105	6.57e-11	9.51e-19	-0.0974	0.117	0.682	4.96e-10
laurylcarnitine (C12)	HiCHO	PROT_LoCHO	-0.456	0.097	3.88e-05	8.98e-13	0.271	0.105	0.0313	9.51e-19	0.726	0.117	9.88e-08	4.96e-10
laurylcarnitine (C12)	FAT_LoCHO	PROT_LoCHO	0.442	0.097	6.45e-05	8.98e-13	1.27	0.105	6.56e-11	9.51e-19	0.824	0.117	3.25e-09	4.96e-10
lignoceroylcarnitine (C24)*	HiCHO	FAT_LoCHO	-0.956	0.0534	6.56e-11	6.3e-27	-0.883	0.0468	6.56e-11	4.43e-28	0.0725	0.0357	0.113	0.063
lignoceroylcarnitine (C24)*	HiCHO	PROT_LoCHO	-0.644	0.0534	6.56e-11	6.3e-27	-0.568	0.0468	6.56e-11	4.43e-28	0.076	0.0357	0.0921	0.063
lignoceroylcarnitine (C24)*	FAT_LoCHO	PROT_LoCHO	0.312	0.0534	4.97e-07	6.3e-27	0.315	0.0468	1.31e-08	4.43e-28	0.00352	0.0357	0.995	0.063
linolenoylcarnitine (C18:3)*	HiCHO	FAT_LoCHO	-0.717	0.065	6.56e-11	6.94e-16	-0.635	0.0771	8.99e-11	3.66e-16	0.0823	0.073	0.501	2.09e-11
linolenoylcarnitine (C18:3)*	HiCHO	PROT_LoCHO	-0.385	0.065	3.6e-07	6.94e-16	0.189	0.0771	0.0437	3.66e-16	0.574	0.073	1.86e-10	2.09e-11
linolenoylcarnitine (C18:3)*	FAT_LoCHO	PROT_LoCHO	0.333	0.065	8.19e-06	6.94e-16	0.824	0.0771	6.56e-11	3.66e-16	0.491	0.073	1.31e-08	2.09e-11
linoleoylcarnitine (C18:2)*	HiCHO	FAT_LoCHO	-0.185	0.065	0.0159	0.0142	0.363	0.0716	9.52e-06	1.8e-13	0.548	0.0643	7.29e-11	1.48e-19
linoleoylcarnitine (C18:2)*	HiCHO	PROT_LoCHO	-0.148	0.065	0.0664	0.0142	0.691	0.0716	6.57e-11	1.8e-13	0.839	0.0643	6.56e-11	1.48e-19
linoleoylcarnitine (C18:2)*	FAT_LoCHO	PROT_LoCHO	0.0372	0.065	0.835	0.0142	0.328	0.0716	6.12e-05	1.8e-13	0.29	0.0643	7.61e-05	1.48e-19
malonylcarnitine	HiCHO	FAT_LoCHO	-0.215	0.146	0.312	0.137	-0.909	0.141	4.31e-08	9.33e-08	-0.694	0.208	0.00387	0.00412
malonylcarnitine	HiCHO	PROT_LoCHO	0.0686	0.146	0.886	0.137	-0.437	0.141	0.00797	9.33e-08	-0.505	0.208	0.046	0.00412
malonylcarnitine	FAT_LoCHO	PROT_LoCHO	0.284	0.146	0.136	0.137	0.472	0.141	0.0038	9.33e-08	0.189	0.208	0.638	0.00412
margaroylcarnitine (C17)*	HiCHO	FAT_LoCHO	-0.672	0.0927	1.58e-09	3.03e-09	-0.18	0.0883	0.111	0.0334	0.492	0.105	4.08e-05	1.46e-05
margaroylcarnitine (C17)*	HiCHO	PROT_LoCHO	-0.394	0.0927	0.000193	3.03e-09	0.0425	0.0883	0.88	0.0334	0.437	0.105	0.000267	1.46e-05
margaroylcarnitine (C17)*	FAT_LoCHO	PROT_LoCHO	0.278	0.0927	0.0105	3.03e-09	0.223	0.0883	0.0371	0.0334	-0.0553	0.105	0.859	1.46e-05
myristoleoylcarnitine (C14:1)*	HiCHO	FAT_LoCHO	-0.754	0.109	5.75e-09	1.14e-08	-0.737	0.109	1.03e-08	2.1e-16	0.0175	0.121	0.989	7.5e-12
myristoleoylcarnitine (C14:1)*	HiCHO	PROT_LoCHO	-0.438	0.109	0.00043	1.14e-08	0.486	0.109	8.79e-05	2.1e-16	0.923	0.121	3.57e-10	7.5e-12
myristoleoylcarnitine (C14:1)*	FAT_LoCHO	PROT_LoCHO	0.317	0.109	0.0134	1.14e-08	1.22	0.109	6.56e-11	2.1e-16	0.906	0.121	5.99e-10	7.5e-12
myristoylcarnitine (C14)	HiCHO	FAT_LoCHO	-0.648	0.0776	8.1e-11	3.21e-11	-0.571	0.0699	9.72e-11	5.42e-15	0.0769	0.0672	0.491	1.87e-10
myristoylcarnitine (C14)	HiCHO	PROT_LoCHO	-0.382	0.0776	1.72e-05	3.21e-11	0.115	0.0699	0.233	5.42e-15	0.497	0.0672	8.81e-10	1.87e-10
myristoylcarnitine (C14)	FAT_LoCHO	PROT_LoCHO	0.266	0.0776	0.00294	3.21e-11	0.686	0.0699	6.57e-11	5.42e-15	0.42	0.0672	9.15e-08	1.87e-10
nervonoylcarnitine (C24:1)*	HiCHO	FAT_LoCHO	-1.48	0.111	6.56e-11	1.81e-20	-1.35	0.118	6.56e-11	4.68e-17	0.132	0.128	0.56	0.461
nervonoylcarnitine (C24:1)*	HiCHO	PROT_LoCHO	-1.08	0.111	6.57e-11	1.81e-20	-0.939	0.118	1.38e-10	4.68e-17	0.145	0.128	0.499	0.461
nervonoylcarnitine (C24:1)*	FAT_LoCHO	PROT_LoCHO	0.394	0.111	0.00195	1.81e-20	0.407	0.118	0.00269	4.68e-17	0.0128	0.128	0.995	0.461
octadecanedioylcarnitine (C18-DC)*	HiCHO	FAT_LoCHO	-0.231	0.0735	0.00677	1.19e-05	-0.0628	0.0725	0.663	0.00165	0.169	0.0493	0.00302	0.00354
octadecanedioylcarnitine (C18-DC)*	HiCHO	PROT_LoCHO	-0.378	0.0735	7.33e-06	1.19e-05	-0.261	0.0725	0.00173	0.00165	0.117	0.0493	0.0528	0.00354
octadecanedioylcarnitine (C18-DC)*	FAT_LoCHO	PROT_LoCHO	-0.147	0.0735	0.121	1.19e-05	-0.198	0.0725	0.0216	0.00165	-0.0516	0.0493	0.55	0.00354
octadecenedioylcarnitine (C18:1-DC)*	HiCHO	FAT_LoCHO	-0.0323	0.157	0.977	0.125	0.149	0.131	0.497	0.255	0.181	0.148	0.446	0.00377
octadecenedioylcarnitine (C18:1-DC)*	HiCHO	PROT_LoCHO	-0.297	0.157	0.15	0.125	0.213	0.131	0.241	0.255	0.51	0.148	0.00288	0.00377
octadecenedioylcarnitine (C18:1-DC)*	FAT_LoCHO	PROT_LoCHO	-0.264	0.157	0.219	0.125	0.0647	0.131	0.875	0.255	0.329	0.148	0.0758	0.00377
octanoylcarnitine (C8)	HiCHO	FAT_LoCHO	-1.2	0.103	6.56e-11	3.27e-17	-4.09	0.112	6.56e-11	9.26e-51	-2.89	0.137	6.56e-11	3.74e-38
octanoylcarnitine (C8)	HiCHO	PROT_LoCHO	-0.376	0.103	0.00153	3.27e-17	0.36	0.112	0.00565	9.26e-51	0.736	0.137	2.83e-06	3.74e-38
octanoylcarnitine (C8)	FAT_LoCHO	PROT_LoCHO	0.82	0.103	1.57e-10	3.27e-17	4.45	0.112	6.56e-11	9.26e-51	3.63	0.137	6.56e-11	3.74e-38
oleoylcarnitine (C18:1)	HiCHO	FAT_LoCHO	-0.673	0.0652	6.56e-11	9.78e-16	-0.251	0.0611	0.000309	4.65e-11	0.421	0.0562	6.15e-10	4.01e-21
oleoylcarnitine (C18:1)	HiCHO	PROT_LoCHO	-0.545	0.0652	8.1e-11	9.78e-16	0.256	0.0611	0.000246	4.65e-11	0.8	0.0562	6.56e-11	4.01e-21
oleoylcarnitine (C18:1)	FAT_LoCHO	PROT_LoCHO	0.128	0.0652	0.129	9.78e-16	0.507	0.0611	8.43e-11	4.65e-11	0.379	0.0562	1.26e-08	4.01e-21
palmitoleoylcarnitine (C16:1)*	HiCHO	FAT_LoCHO	-0.792	0.0786	6.56e-11	2.25e-14	-0.736	0.0743	6.57e-11	6.95e-18	0.0558	0.0633	0.654	3.86e-14
palmitoleoylcarnitine (C16:1)*	HiCHO	PROT_LoCHO	-0.484	0.0786	1.32e-07	2.25e-14	0.0918	0.0743	0.436	6.95e-18	0.576	0.0633	6.63e-11	3.86e-14
palmitoleoylcarnitine (C16:1)*	FAT_LoCHO	PROT_LoCHO	0.308	0.0786	0.000599	2.25e-14	0.828	0.0743	6.56e-11	6.95e-18	0.52	0.0633	9.24e-11	3.86e-14
palmitoylcarnitine (C16)	HiCHO	FAT_LoCHO	-0.796	0.05	6.56e-11	2.58e-25	-0.416	0.0498	8.08e-11	2.55e-11	0.379	0.0531	2.35e-09	3.78e-14
palmitoylcarnitine (C16)	HiCHO	PROT_LoCHO	-0.667	0.05	6.56e-11	2.58e-25	-0.153	0.0498	0.00833	2.55e-11	0.514	0.0531	6.57e-11	3.78e-14
palmitoylcarnitine (C16)	FAT_LoCHO	PROT_LoCHO	0.129	0.05	0.0326	2.58e-25	0.263	0.0498	4.47e-06	2.55e-11	0.134	0.0531	0.0363	3.78e-14
propionylcarnitine (C3)	HiCHO	FAT_LoCHO	-0.434	0.0936	4.94e-05	1.22e-06	-1.94	0.11	6.56e-11	1.32e-27	-1.5	0.134	6.56e-11	6.13e-20
propionylcarnitine (C3)	HiCHO	PROT_LoCHO	0.0643	0.0936	0.772	1.22e-06	-1.56	0.11	6.56e-11	1.32e-27	-1.63	0.134	6.56e-11	6.13e-20
propionylcarnitine (C3)	FAT_LoCHO	PROT_LoCHO	0.498	0.0936	3.72e-06	1.22e-06	0.372	0.11	0.00327	1.32e-27	-0.126	0.134	0.617	6.13e-20
stearoylcarnitine (C18)	HiCHO	FAT_LoCHO	-1.16	0.0573	6.56e-11	2.59e-30	-0.703	0.0629	6.56e-11	3.65e-16	0.46	0.0557	8.84e-11	8.55e-13
stearoylcarnitine (C18)	HiCHO	PROT_LoCHO	-0.826	0.0573	6.56e-11	2.59e-30	-0.392	0.0629	9.92e-08	3.65e-16	0.434	0.0557	2.25e-10	8.55e-13
stearoylcarnitine (C18)	FAT_LoCHO	PROT_LoCHO	0.337	0.0573	4.11e-07	2.59e-30	0.311	0.0629	1.57e-05	3.65e-16	-0.0259	0.0557	0.888	8.55e-13
succinylcarnitine (C4-DC)	HiCHO	FAT_LoCHO	-0.00849	0.0397	0.975	1.35e-08	-0.0402	0.0391	0.562	0.000382	-0.0317	0.0529	0.821	6.3e-11
succinylcarnitine (C4-DC)	HiCHO	PROT_LoCHO	0.234	0.0397	4.08e-07	1.35e-08	-0.158	0.0391	0.000392	0.000382	-0.392	0.0529	8.52e-10	6.3e-11
succinylcarnitine (C4-DC)	FAT_LoCHO	PROT_LoCHO	0.242	0.0397	1.73e-07	1.35e-08	-0.118	0.0391	0.00981	0.000382	-0.36	0.0529	9.53e-09	6.3e-11
tiglylcarnitine (C5:1-DC)	HiCHO	FAT_LoCHO	-0.573	0.0848	1.13e-08	1.15e-09	-0.762	0.0915	8.19e-11	3.86e-16	-0.189	0.0893	0.0945	2.45e-05
tiglylcarnitine (C5:1-DC)	HiCHO	PROT_LoCHO	-0.528	0.0848	1e-07	1.15e-09	-0.972	0.0915	6.56e-11	3.86e-16	-0.444	0.0893	1.4e-05	2.45e-05
tiglylcarnitine (C5:1-DC)	FAT_LoCHO	PROT_LoCHO	0.0453	0.0848	0.854	1.15e-09	-0.21	0.0915	0.0632	3.86e-16	-0.255	0.0893	0.0154	2.45e-05
undecenoylcarnitine (C11:1)	HiCHO	FAT_LoCHO	-0.762	0.117	3.32e-08	5.98e-10	-0.649	0.194	0.00385	0.000703	0.113	0.226	0.872	0.867
undecenoylcarnitine (C11:1)	HiCHO	PROT_LoCHO	0.0341	0.117	0.954	5.98e-10	0.053	0.194	0.96	0.000703	0.0189	0.226	0.996	0.867
undecenoylcarnitine (C11:1)	FAT_LoCHO	PROT_LoCHO	0.796	0.117	1.01e-08	5.98e-10	0.702	0.194	0.00165	0.000703	-0.0941	0.226	0.909	0.867
ximenoylcarnitine (C26:1)*	HiCHO	FAT_LoCHO	-1.12	0.057	6.56e-11	4.44e-31	-1.11	0.0571	6.56e-11	2.84e-31	0.0029	0.0562	0.999	0.867
ximenoylcarnitine (C26:1)*	HiCHO	PROT_LoCHO	-1	0.057	6.56e-11	4.44e-31	-1.02	0.0571	6.56e-11	2.84e-31	-0.0244	0.0562	0.901	0.867
ximenoylcarnitine (C26:1)*	FAT_LoCHO	PROT_LoCHO	0.116	0.057	0.111	4.44e-31	0.0888	0.0571	0.271	2.84e-31	-0.0273	0.0562	0.878	0.867

## Sheet: 3-HYDROXY
Metabolite	Diet 1	Comparative Diet 2	0HR_Diet 1 Minus Diet 2 (Mean Difference)	0HR_Diet 1 Minus Diet 2 (SE Difference)	0HR_Tukey's Post Hoc Test (P)	0HR_Linear Mixed Model (P)	2HR_Diet 1 Minus Diet 2 (Mean Difference)	2HR_Diet 1 Minus Diet 2 (SE Difference)	2HR _Tukey's Post Hoc Test (P)	2HR _Linear Mixed Model (P)	2HR-0HR_Diet 1 Minus Diet 2 (Mean Difference)	2HR-0HR_Diet 1 Minus Diet 2 (SE Difference)	2HR-0HR_Tukey's Post Hoc Test (P)	2HR-0HR_Linear Mixed Model (P)
3-hydroxyadipate	HiCHO	FAT_LoCHO	-0.7	0.113	1.24e-07	3.02e-08	0.0795	0.112	0.757	0.775	0.78	0.13	2.72e-07	1.13e-07
3-hydroxyadipate	HiCHO	PROT_LoCHO	-0.61	0.113	2.97e-06	3.02e-08	0.0341	0.112	0.95	0.775	0.644	0.13	1.6e-05	1.13e-07
3-hydroxyadipate	FAT_LoCHO	PROT_LoCHO	0.0907	0.113	0.704	3.02e-08	-0.0454	0.112	0.913	0.775	-0.136	0.13	0.552	1.13e-07
3-hydroxybutyrate (BHBA)	HiCHO	FAT_LoCHO	-1.15	0.142	1.03e-10	4.95e-11	-2.64	0.125	6.56e-11	1.15e-30	-1.49	0.195	3.63e-10	7.11e-10
3-hydroxybutyrate (BHBA)	HiCHO	PROT_LoCHO	-0.77	0.142	2.46e-06	4.95e-11	-1.5	0.125	6.56e-11	1.15e-30	-0.731	0.195	0.00106	7.11e-10
3-hydroxybutyrate (BHBA)	FAT_LoCHO	PROT_LoCHO	0.384	0.142	0.0229	4.95e-11	1.14	0.125	6.62e-11	1.15e-30	0.758	0.195	0.000671	7.11e-10
3-hydroxydecanoate	HiCHO	FAT_LoCHO	-0.528	0.0909	5.62e-07	1.01e-06	-1.17	0.105	6.56e-11	1.19e-22	-0.638	0.121	4.81e-06	1.5e-15
3-hydroxydecanoate	HiCHO	PROT_LoCHO	-0.314	0.0909	0.00274	1.01e-06	0.364	0.105	0.00255	1.19e-22	0.678	0.121	1.31e-06	1.5e-15
3-hydroxydecanoate	FAT_LoCHO	PROT_LoCHO	0.214	0.0909	0.0557	1.01e-06	1.53	0.105	6.56e-11	1.19e-22	1.32	0.121	6.56e-11	1.5e-15
3-hydroxydodecanedioate*	HiCHO	FAT_LoCHO	0.655	0.135	2.22e-05	3.88e-07	-1.38	0.163	7.47e-11	2.7e-21	-2.04	0.222	6.61e-11	5.02e-16
3-hydroxydodecanedioate*	HiCHO	PROT_LoCHO	0.757	0.135	1.24e-06	3.88e-07	0.943	0.163	5.88e-07	2.7e-21	0.186	0.222	0.679	5.02e-16
3-hydroxydodecanedioate*	FAT_LoCHO	PROT_LoCHO	0.101	0.135	0.734	3.88e-07	2.32	0.163	6.56e-11	2.7e-21	2.22	0.222	6.56e-11	5.02e-16
3-hydroxyhexanoate	HiCHO	FAT_LoCHO	-0.867	0.11	1.89e-10	2.79e-10	-2.96	0.153	6.56e-11	2.32e-32	-2.09	0.197	6.56e-11	1.95e-20
3-hydroxyhexanoate	HiCHO	PROT_LoCHO	-0.386	0.11	0.00243	2.79e-10	0.0727	0.153	0.883	2.32e-32	0.458	0.197	0.0585	1.95e-20
3-hydroxyhexanoate	FAT_LoCHO	PROT_LoCHO	0.482	0.11	0.000132	2.79e-10	3.03	0.153	6.56e-11	2.32e-32	2.55	0.197	6.56e-11	1.95e-20
3-hydroxylaurate	HiCHO	FAT_LoCHO	-0.921	0.174	3.94e-06	1.59e-06	-1.23	0.188	2.79e-08	1.96e-11	-0.312	0.247	0.421	1.23e-06
3-hydroxylaurate	HiCHO	PROT_LoCHO	-0.782	0.174	7.98e-05	1.59e-06	0.271	0.188	0.327	1.96e-11	1.05	0.247	0.00019	1.23e-06
3-hydroxylaurate	FAT_LoCHO	PROT_LoCHO	0.14	0.174	0.702	1.59e-06	1.5	0.188	1.36e-10	1.96e-11	1.37	0.247	1.71e-06	1.23e-06
3-hydroxyoctanoate	HiCHO	FAT_LoCHO	-0.645	0.0789	9.78e-11	4.62e-11	-1.79	0.146	6.56e-11	5.34e-23	-1.15	0.173	1.88e-08	1.2e-15
3-hydroxyoctanoate	HiCHO	PROT_LoCHO	-0.423	0.0789	3.16e-06	4.62e-11	0.298	0.146	0.112	5.34e-23	0.721	0.173	0.000263	1.2e-15
3-hydroxyoctanoate	FAT_LoCHO	PROT_LoCHO	0.222	0.0789	0.0176	4.62e-11	2.09	0.146	6.56e-11	5.34e-23	1.87	0.173	6.56e-11	1.2e-15
3-hydroxysebacate	HiCHO	FAT_LoCHO	-0.0736	0.0864	0.672	0.00151	-1.31	0.104	6.56e-11	3e-24	-1.24	0.145	7.18e-11	3.96e-14
3-hydroxysebacate	HiCHO	PROT_LoCHO	0.239	0.0864	0.0197	0.00151	0.272	0.104	0.0289	3e-24	0.0331	0.145	0.972	3.96e-14
3-hydroxysebacate	FAT_LoCHO	PROT_LoCHO	0.313	0.0864	0.00162	0.00151	1.59	0.104	6.56e-11	3e-24	1.27	0.145	6.8e-11	3.96e-14

## Sheet: 2-HYDROXY
Metabolite	Diet 1	Comparative Diet 2	0HR_Diet 1 Minus Diet 2 (Mean Difference)	0HR_Diet 1 Minus Diet 2 (SE Difference)	0HR_Tukey's Post Hoc Test (P)	0HR_Linear Mixed Model (P)	2HR_Diet 1 Minus Diet 2 (Mean Difference)	2HR_Diet 1 Minus Diet 2 (SE Difference)	2HR _Tukey's Post Hoc Test (P)	2HR _Linear Mixed Model (P)	2HR-0HR_Diet 1 Minus Diet 2 (Mean Difference)	2HR-0HR_Diet 1 Minus Diet 2 (SE Difference)	2HR-0HR_Tukey's Post Hoc Test (P)	2HR-0HR_Linear Mixed Model (P)
2-hydroxyadipate	HiCHO	FAT_LoCHO	-0.164	0.0859	0.143	1.32e-09	0.501	0.087	6.76e-07	9e-09	0.665	0.0977	9.66e-09	2.3e-09
2-hydroxyadipate	HiCHO	PROT_LoCHO	-0.621	0.0859	1.73e-09	1.32e-09	-0.0524	0.087	0.82	9e-09	0.569	0.0977	5.26e-07	2.3e-09
2-hydroxyadipate	FAT_LoCHO	PROT_LoCHO	-0.457	0.0859	3.79e-06	1.32e-09	-0.553	0.087	5.99e-08	9e-09	-0.0963	0.0977	0.589	2.3e-09
2-hydroxyarachidate*	HiCHO	FAT_LoCHO	-0.233	0.161	0.321	0.311	0.487	0.154	0.00675	0.00141	0.72	0.245	0.0125	0.0112
2-hydroxyarachidate*	HiCHO	PROT_LoCHO	-0.0442	0.161	0.959	0.311	0.529	0.154	0.003	0.00141	0.573	0.245	0.0578	0.0112
2-hydroxyarachidate*	FAT_LoCHO	PROT_LoCHO	0.189	0.161	0.471	0.311	0.0418	0.154	0.96	0.00141	-0.147	0.245	0.821	0.0112
2-hydroxybehenate	HiCHO	FAT_LoCHO	-0.255	0.141	0.173	0.193	-0.00789	0.141	0.998	0.942	0.248	0.214	0.482	0.473
2-hydroxybehenate	HiCHO	PROT_LoCHO	-0.163	0.141	0.485	0.193	0.0378	0.141	0.961	0.942	0.2	0.214	0.618	0.473
2-hydroxybehenate	FAT_LoCHO	PROT_LoCHO	0.0929	0.141	0.787	0.193	0.0457	0.141	0.944	0.942	-0.0472	0.214	0.973	0.473
2-hydroxybutyrate/2-hydroxyisobutyrate	HiCHO	FAT_LoCHO	-0.611	0.118	6.55e-06	5.43e-07	-1.73	0.11	6.56e-11	1.99e-23	-1.12	0.151	7.62e-10	9.64e-10
2-hydroxybutyrate/2-hydroxyisobutyrate	HiCHO	PROT_LoCHO	-0.615	0.118	5.68e-06	5.43e-07	-0.994	0.11	6.66e-11	1.99e-23	-0.379	0.151	0.038	9.64e-10
2-hydroxybutyrate/2-hydroxyisobutyrate	FAT_LoCHO	PROT_LoCHO	-0.00438	0.118	0.999	5.43e-07	0.739	0.11	1.5e-08	1.99e-23	0.743	0.151	1.68e-05	9.64e-10
2-hydroxydecanoate	HiCHO	FAT_LoCHO	-0.347	0.1	0.0027	0.000668	-0.885	0.131	1.08e-08	6.64e-11	-0.538	0.164	0.00452	5.95e-07
2-hydroxydecanoate	HiCHO	PROT_LoCHO	-0.355	0.1	0.00208	0.000668	0.0829	0.131	0.801	6.64e-11	0.438	0.164	0.0251	5.95e-07
2-hydroxydecanoate	FAT_LoCHO	PROT_LoCHO	-0.00835	0.1	0.996	0.000668	0.968	0.131	8.38e-10	6.64e-11	0.976	0.164	2.97e-07	5.95e-07
2-hydroxyglutarate	HiCHO	FAT_LoCHO	-0.00615	0.0698	0.996	9.54e-26	0.127	0.0727	0.194	1.23e-33	0.133	0.0864	0.278	3.9e-07
2-hydroxyglutarate	HiCHO	PROT_LoCHO	1.05	0.0698	6.56e-11	9.54e-26	1.55	0.0727	6.56e-11	1.23e-33	0.507	0.0864	4.38e-07	3.9e-07
2-hydroxyglutarate	FAT_LoCHO	PROT_LoCHO	1.05	0.0698	6.56e-11	9.54e-26	1.43	0.0727	6.56e-11	1.23e-33	0.373	0.0864	0.000152	3.9e-07
2-hydroxyheptanoate*	HiCHO	FAT_LoCHO	1.29	0.0757	6.56e-11	1.02e-26	1.15	0.0704	6.56e-11	2.27e-24	-0.138	0.0805	0.208	5.13e-07
2-hydroxyheptanoate*	HiCHO	PROT_LoCHO	1.04	0.0757	6.56e-11	1.02e-26	0.567	0.0704	1.16e-10	2.27e-24	-0.47	0.0805	4.73e-07	5.13e-07
2-hydroxyheptanoate*	FAT_LoCHO	PROT_LoCHO	-0.255	0.0757	0.00357	1.02e-26	-0.587	0.0704	8.11e-11	2.27e-24	-0.333	0.0805	0.000293	5.13e-07
2-hydroxylaurate	HiCHO	FAT_LoCHO	0.17	0.117	0.322	0.00426	-0.308	0.102	0.00969	0.0136	-0.478	0.153	0.00725	0.00106
2-hydroxylaurate	HiCHO	PROT_LoCHO	-0.232	0.117	0.125	0.00426	-0.163	0.102	0.253	0.0136	0.0688	0.153	0.895	0.00106
2-hydroxylaurate	FAT_LoCHO	PROT_LoCHO	-0.401	0.117	0.00294	0.00426	0.145	0.102	0.333	0.0136	0.547	0.153	0.00185	0.00106
2-hydroxymyristate	HiCHO	FAT_LoCHO	-0.126	0.174	0.752	0.689	0.615	0.166	0.00122	0.00166	0.741	0.24	0.00809	0.0115
2-hydroxymyristate	HiCHO	PROT_LoCHO	-0.135	0.174	0.72	0.689	0.223	0.166	0.376	0.00166	0.358	0.24	0.301	0.0115
2-hydroxymyristate	FAT_LoCHO	PROT_LoCHO	-0.00914	0.174	0.998	0.689	-0.392	0.166	0.0539	0.00166	-0.383	0.24	0.254	0.0115
2-hydroxynervonate*	HiCHO	FAT_LoCHO	-0.161	0.143	0.499	0.15	0.203	0.147	0.355	0.346	0.365	0.222	0.235	0.208
2-hydroxynervonate*	HiCHO	PROT_LoCHO	-0.281	0.143	0.128	0.15	0.0396	0.147	0.961	0.346	0.32	0.222	0.325	0.208
2-hydroxynervonate*	FAT_LoCHO	PROT_LoCHO	-0.119	0.143	0.681	0.15	-0.164	0.147	0.508	0.346	-0.0444	0.222	0.978	0.208
2-hydroxyoctanoate	HiCHO	FAT_LoCHO	0.156	0.0881	0.189	0.217	-0.41	0.0886	4.98e-05	3.84e-11	-0.566	0.137	0.000296	3.86e-07
2-hydroxyoctanoate	HiCHO	PROT_LoCHO	0.0808	0.0881	0.632	0.217	0.327	0.0886	0.00125	3.84e-11	0.247	0.137	0.177	3.86e-07
2-hydroxyoctanoate	FAT_LoCHO	PROT_LoCHO	-0.0748	0.0881	0.674	0.217	0.738	0.0886	8.22e-11	3.84e-11	0.812	0.137	3.34e-07	3.86e-07
2-hydroxyoleate	HiCHO	FAT_LoCHO	-0.14	0.0989	0.338	0.35	0.218	0.111	0.128	0.0244	0.358	0.133	0.0243	0.0136
2-hydroxyoleate	HiCHO	PROT_LoCHO	-0.1	0.0989	0.571	0.35	-0.0826	0.111	0.738	0.0244	0.0177	0.133	0.99	0.0136
2-hydroxyoleate	FAT_LoCHO	PROT_LoCHO	0.0398	0.0989	0.914	0.35	-0.301	0.111	0.0228	0.0244	-0.341	0.133	0.0341	0.0136
2-hydroxypalmitate	HiCHO	FAT_LoCHO	-0.264	0.126	0.1	0.107	0.575	0.153	0.00103	0.000857	0.839	0.204	0.000313	0.000277
2-hydroxypalmitate	HiCHO	PROT_LoCHO	-0.189	0.126	0.3	0.107	0.454	0.153	0.0114	0.000857	0.643	0.204	0.00671	0.000277
2-hydroxypalmitate	FAT_LoCHO	PROT_LoCHO	0.0749	0.126	0.825	0.107	-0.121	0.153	0.71	0.000857	-0.196	0.204	0.604	0.000277
2-hydroxysebacate	HiCHO	FAT_LoCHO	0.548	0.222	0.0424	1.25e-06	0.132	0.14	0.615	1.57e-07	-0.416	0.241	0.203	0.117
2-hydroxysebacate	HiCHO	PROT_LoCHO	1.28	0.222	6.61e-07	1.25e-06	0.822	0.14	4.21e-07	1.57e-07	-0.459	0.241	0.146	0.117
2-hydroxysebacate	FAT_LoCHO	PROT_LoCHO	0.733	0.222	0.0044	1.25e-06	0.69	0.14	1.65e-05	1.57e-07	-0.0427	0.241	0.983	0.117
2-hydroxystearate	HiCHO	FAT_LoCHO	-0.431	0.125	0.00284	0.00424	0.19	0.127	0.3	0.323	0.621	0.185	0.00365	0.00543
2-hydroxystearate	HiCHO	PROT_LoCHO	-0.198	0.125	0.262	0.00424	0.123	0.127	0.603	0.323	0.32	0.185	0.201	0.00543
2-hydroxystearate	FAT_LoCHO	PROT_LoCHO	0.233	0.125	0.158	0.00424	-0.0677	0.127	0.856	0.323	-0.301	0.185	0.242	0.00543
alpha-hydroxyisocaproate	HiCHO	FAT_LoCHO	0.0772	0.0794	0.596	0.157	-0.323	0.0896	0.00166	0.00123	-0.401	0.0978	0.000333	4.12e-05
alpha-hydroxyisocaproate	HiCHO	PROT_LoCHO	-0.0777	0.0794	0.593	0.157	-0.0582	0.0896	0.793	0.00123	0.0195	0.0978	0.978	4.12e-05
alpha-hydroxyisocaproate	FAT_LoCHO	PROT_LoCHO	-0.155	0.0794	0.132	0.157	0.265	0.0896	0.0116	0.00123	0.42	0.0978	0.000166	4.12e-05

## Sheet: W-CARBOXY
Metabolite	Diet 1	Comparative Diet 2	0HR_Diet 1 Minus Diet 2 (Mean Difference)	0HR_Diet 1 Minus Diet 2 (SE Difference)	0HR_Tukey's Post Hoc Test (P)	0HR_Linear Mixed Model (P)	2HR_Diet 1 Minus Diet 2 (Mean Difference)	2HR_Diet 1 Minus Diet 2 (SE Difference)	2HR _Tukey's Post Hoc Test (P)	2HR _Linear Mixed Model (P)	2HR-0HR_Diet 1 Minus Diet 2 (Mean Difference)	2HR-0HR_Diet 1 Minus Diet 2 (SE Difference)	2HR-0HR_Tukey's Post Hoc Test (P)	2HR-0HR_Linear Mixed Model (P)
adipate (C6-DC)	HiCHO	FAT_LoCHO	0.251	0.0922	0.0224	0.00786	-0.0275	0.0948	0.955	0.000255	-0.278	0.12	0.0594	0.0107
adipate (C6-DC)	HiCHO	PROT_LoCHO	0.264	0.0922	0.0151	0.00786	0.341	0.0948	0.00174	0.000255	0.0766	0.12	0.799	0.0107
adipate (C6-DC)	FAT_LoCHO	PROT_LoCHO	0.0138	0.0922	0.988	0.00786	0.368	0.0948	0.000678	0.000255	0.355	0.12	0.0116	0.0107
azelate (C9-DC)	HiCHO	FAT_LoCHO	0.035	0.0724	0.88	0.0436	0.353	0.0769	5.8e-05	1.86e-06	0.318	0.0953	0.00387	1.76e-06
azelate (C9-DC)	HiCHO	PROT_LoCHO	0.175	0.0724	0.0473	0.0436	-0.0462	0.0769	0.82	1.86e-06	-0.221	0.0953	0.0591	1.76e-06
azelate (C9-DC)	FAT_LoCHO	PROT_LoCHO	0.14	0.0724	0.136	0.0436	-0.399	0.0769	6.13e-06	1.86e-06	-0.539	0.0953	9.72e-07	1.76e-06
dodecanedioate (C12-DC)	HiCHO	FAT_LoCHO	-0.191	0.0834	0.0644	0.0548	-0.892	0.111	1.27e-10	8.79e-13	-0.701	0.143	1.84e-05	1.22e-06
dodecanedioate (C12-DC)	HiCHO	PROT_LoCHO	-0.0295	0.0834	0.933	0.0548	0.0016	0.111	1	8.79e-13	0.0311	0.143	0.974	1.22e-06
dodecanedioate (C12-DC)	FAT_LoCHO	PROT_LoCHO	0.161	0.0834	0.137	0.0548	0.893	0.111	1.23e-10	8.79e-13	0.732	0.143	8.1e-06	1.22e-06
eicosanedioate (C20-DC)	HiCHO	FAT_LoCHO	-1.98	0.0941	6.56e-11	4.65e-31	-1.76	0.101	6.56e-11	1.1e-28	0.215	0.0699	0.00832	4.66e-09
eicosanedioate (C20-DC)	HiCHO	PROT_LoCHO	-0.603	0.0941	4.88e-08	4.65e-31	-0.103	0.101	0.565	1.1e-28	0.5	0.0699	2.28e-09	4.66e-09
eicosanedioate (C20-DC)	FAT_LoCHO	PROT_LoCHO	1.37	0.0941	6.56e-11	4.65e-31	1.66	0.101	6.56e-11	1.1e-28	0.285	0.0699	0.000354	4.66e-09
eicosenedioate (C20:1-DC)*	HiCHO	FAT_LoCHO	1.18	0.185	4.75e-08	8.22e-08	0.607	0.184	0.00429	0.00358	-0.578	0.215	0.0243	0.00871
eicosenedioate (C20:1-DC)*	HiCHO	PROT_LoCHO	0.455	0.185	0.0425	8.22e-08	0.487	0.184	0.0266	0.00358	0.0316	0.215	0.988	0.00871
eicosenedioate (C20:1-DC)*	FAT_LoCHO	PROT_LoCHO	-0.73	0.185	0.000547	8.22e-08	-0.12	0.184	0.791	0.00358	0.61	0.215	0.0165	0.00871
glutarate (C5-DC)	HiCHO	FAT_LoCHO	-0.35	0.107	0.00461	0.000332	-0.372	0.118	0.00648	0.00879	-0.022	0.107	0.977	0.0814
glutarate (C5-DC)	HiCHO	PROT_LoCHO	0.0747	0.107	0.764	0.000332	-0.148	0.118	0.424	0.00879	-0.223	0.107	0.104	0.0814
glutarate (C5-DC)	FAT_LoCHO	PROT_LoCHO	0.425	0.107	0.000493	0.000332	0.224	0.118	0.144	0.00879	-0.201	0.107	0.156	0.0814
heptadecanedioate (C17-DC)	HiCHO	FAT_LoCHO	0.573	0.0702	9.9e-11	3.12e-11	0.304	0.0727	0.000244	6.76e-05	-0.269	0.0983	0.0213	0.000602
heptadecanedioate (C17-DC)	HiCHO	PROT_LoCHO	0.166	0.0702	0.0535	3.12e-11	0.288	0.0727	0.00052	6.76e-05	0.122	0.0983	0.434	0.000602
heptadecanedioate (C17-DC)	FAT_LoCHO	PROT_LoCHO	-0.407	0.0702	5.79e-07	3.12e-11	-0.0161	0.0727	0.973	6.76e-05	0.391	0.0983	0.000497	0.000602
hexadecanedioate (C16-DC)	HiCHO	FAT_LoCHO	0.409	0.102	0.000442	8.27e-06	-0.321	0.0682	3.85e-05	2.73e-11	-0.729	0.121	2.11e-07	1.44e-12
hexadecanedioate (C16-DC)	HiCHO	PROT_LoCHO	-0.0991	0.102	0.596	8.27e-06	0.253	0.0682	0.00121	2.73e-11	0.352	0.121	0.0131	1.44e-12
hexadecanedioate (C16-DC)	FAT_LoCHO	PROT_LoCHO	-0.508	0.102	1.34e-05	8.27e-06	0.573	0.0682	7.74e-11	2.73e-11	1.08	0.121	6.68e-11	1.44e-12
hexadecenedioate (C16:1-DC)*	HiCHO	FAT_LoCHO	0.784	0.0659	6.56e-11	1.79e-19	0.128	0.0659	0.136	0.0894	-0.656	0.0864	4.14e-10	3.54e-11
hexadecenedioate (C16:1-DC)*	HiCHO	PROT_LoCHO	0.0665	0.0659	0.574	1.79e-19	-0.000116	0.0659	1	0.0894	-0.0666	0.0864	0.722	3.54e-11
hexadecenedioate (C16:1-DC)*	FAT_LoCHO	PROT_LoCHO	-0.718	0.0659	6.56e-11	1.79e-19	-0.128	0.0659	0.136	0.0894	0.59	0.0864	8.66e-09	3.54e-11
hydroxy-undecanedioate (OH-C11:0-DC)*	HiCHO	FAT_LoCHO	0.0838	0.108	0.719	0.182	0.383	0.128	0.0104	0.00968	0.3	0.152	0.127	0.141
hydroxy-undecanedioate (OH-C11:0-DC)*	HiCHO	PROT_LoCHO	0.201	0.108	0.158	0.182	0.298	0.128	0.0577	0.00968	0.0973	0.152	0.799	0.141
hydroxy-undecanedioate (OH-C11:0-DC)*	FAT_LoCHO	PROT_LoCHO	0.117	0.108	0.526	0.182	-0.0852	0.128	0.784	0.00968	-0.202	0.152	0.383	0.141
nonadecanedioate (C19-DC)	HiCHO	FAT_LoCHO	-0.0785	0.0737	0.538	1.33e-05	0.255	0.0801	0.0061	0.00815	0.334	0.0789	0.000208	3.79e-08
nonadecanedioate (C19-DC)	HiCHO	PROT_LoCHO	-0.361	0.0737	1.81e-05	1.33e-05	0.157	0.0801	0.129	0.00815	0.518	0.0789	2.47e-08	3.79e-08
nonadecanedioate (C19-DC)	FAT_LoCHO	PROT_LoCHO	-0.283	0.0737	0.000793	1.33e-05	-0.098	0.0801	0.444	0.00815	0.185	0.0789	0.0567	3.79e-08
octadecadienedioate (C18:2-DC)*	HiCHO	FAT_LoCHO	0.652	0.0898	1.49e-09	8.68e-10	0.393	0.0865	6.78e-05	4.74e-12	-0.259	0.102	0.0353	7.08e-12
octadecadienedioate (C18:2-DC)*	HiCHO	PROT_LoCHO	0.155	0.0898	0.204	8.68e-10	0.766	0.0865	6.75e-11	4.74e-12	0.611	0.102	2.66e-07	7.08e-12
octadecadienedioate (C18:2-DC)*	FAT_LoCHO	PROT_LoCHO	-0.497	0.0898	1.58e-06	8.68e-10	0.372	0.0865	0.000159	4.74e-12	0.87	0.102	7.28e-11	7.08e-12
octadecanedioate (C18-DC)	HiCHO	FAT_LoCHO	-0.481	0.1	2.61e-05	2.04e-10	-0.139	0.0866	0.252	0.0171	0.342	0.079	0.000146	9.16e-17
octadecanedioate (C18-DC)	HiCHO	PROT_LoCHO	-0.788	0.1	1.75e-10	2.04e-10	0.116	0.0866	0.381	0.0171	0.903	0.079	6.56e-11	9.16e-17
octadecanedioate (C18-DC)	FAT_LoCHO	PROT_LoCHO	-0.307	0.1	0.0085	2.04e-10	0.254	0.0866	0.0124	0.0171	0.561	0.079	2.76e-09	9.16e-17
octadecenedioate (C18:1-DC)	HiCHO	FAT_LoCHO	0.101	0.0919	0.518	1.63e-05	0.339	0.0799	0.000204	6.96e-06	0.238	0.083	0.0152	1.77e-12
octadecenedioate (C18:1-DC)	HiCHO	PROT_LoCHO	-0.346	0.0919	0.001	1.63e-05	0.393	0.0799	1.7e-05	6.96e-06	0.74	0.083	6.71e-11	1.77e-12
octadecenedioate (C18:1-DC)	FAT_LoCHO	PROT_LoCHO	-0.447	0.0919	2.1e-05	1.63e-05	0.0547	0.0799	0.773	6.96e-06	0.502	0.083	2.13e-07	1.77e-12
pimelate (C7-DC)	HiCHO	FAT_LoCHO	0.308	0.114	0.0231	0.0127	0.385	0.0783	1.73e-05	8.74e-11	0.0766	0.133	0.833	1.8e-05
pimelate (C7-DC)	HiCHO	PROT_LoCHO	0.294	0.114	0.0321	0.0127	-0.248	0.0783	0.00643	8.74e-11	-0.542	0.133	0.000351	1.8e-05
pimelate (C7-DC)	FAT_LoCHO	PROT_LoCHO	-0.0146	0.114	0.991	0.0127	-0.633	0.0783	1.12e-10	8.74e-11	-0.618	0.133	4.54e-05	1.8e-05
sebacate (C10-DC)	HiCHO	FAT_LoCHO	-0.617	0.0664	6.59e-11	3.08e-15	-2.78	0.123	6.56e-11	5.39e-35	-2.16	0.135	6.56e-11	6.98e-26
sebacate (C10-DC)	HiCHO	PROT_LoCHO	-0.0089	0.0664	0.99	3.08e-15	-0.261	0.123	0.0918	5.39e-35	-0.253	0.135	0.156	6.98e-26
sebacate (C10-DC)	FAT_LoCHO	PROT_LoCHO	0.608	0.0664	6.61e-11	3.08e-15	2.52	0.123	6.56e-11	5.39e-35	1.91	0.135	6.56e-11	6.98e-26
suberate (C8-DC)	HiCHO	FAT_LoCHO	-0.0415	0.0954	0.901	1.33e-06	-3.58	0.12	6.56e-11	6e-44	-3.54	0.156	6.56e-11	7.99e-35
suberate (C8-DC)	HiCHO	PROT_LoCHO	0.454	0.0954	3.1e-05	1.33e-06	0.0506	0.12	0.907	6e-44	-0.404	0.156	0.0313	7.99e-35
suberate (C8-DC)	FAT_LoCHO	PROT_LoCHO	0.496	0.0954	6e-06	1.33e-06	3.63	0.12	6.56e-11	6e-44	3.13	0.156	6.56e-11	7.99e-35
tetradecanedioate (C14-DC)	HiCHO	FAT_LoCHO	0.253	0.14	0.176	0.00522	-1.18	0.135	6.89e-11	1.86e-14	-1.43	0.185	2.72e-10	2.26e-10
tetradecanedioate (C14-DC)	HiCHO	PROT_LoCHO	0.472	0.14	0.00353	0.00522	0.0345	0.135	0.965	1.86e-14	-0.437	0.185	0.0539	2.26e-10
tetradecanedioate (C14-DC)	FAT_LoCHO	PROT_LoCHO	0.219	0.14	0.269	0.00522	1.21	0.135	6.68e-11	1.86e-14	0.992	0.185	3.17e-06	2.26e-10
tridecenedioate (C13:1-DC)*	HiCHO	FAT_LoCHO	1.12	0.145	2.62e-10	7.6e-11	0.419	0.171	0.0443	1.49e-11	-0.704	0.169	0.000257	2.31e-09
tridecenedioate (C13:1-DC)*	HiCHO	PROT_LoCHO	0.895	0.145	1.28e-07	7.6e-11	1.43	0.171	8.13e-11	1.49e-11	0.533	0.169	0.00663	2.31e-09
tridecenedioate (C13:1-DC)*	FAT_LoCHO	PROT_LoCHO	-0.228	0.145	0.266	7.6e-11	1.01	0.171	3.85e-07	1.49e-11	1.24	0.169	1.15e-09	2.31e-09
undecanedioate (C11-DC)	HiCHO	FAT_LoCHO	-0.212	0.09	0.055	0.00623	-0.0118	0.0933	0.991	0.874	0.2	0.12	0.222	0.0298
undecanedioate (C11-DC)	HiCHO	PROT_LoCHO	0.0752	0.09	0.682	0.00623	-0.0466	0.0933	0.872	0.874	-0.122	0.12	0.567	0.0298
undecanedioate (C11-DC)	FAT_LoCHO	PROT_LoCHO	0.287	0.09	0.006	0.00623	-0.0348	0.0933	0.926	0.874	-0.322	0.12	0.0238	0.0298
oxalate (ethanedioate)	HiCHO	FAT_LoCHO	-0.104	0.03	0.00272	0.00063	-0.201	0.0311	3.95e-08	2.23e-08	-0.097	0.0307	0.00653	8.46e-06
oxalate (ethanedioate)	HiCHO	PROT_LoCHO	0.00354	0.03	0.992	0.00063	-0.157	0.0311	1.01e-05	2.23e-08	-0.161	0.0307	5.02e-06	8.46e-06
oxalate (ethanedioate)	FAT_LoCHO	PROT_LoCHO	0.107	0.03	0.00188	0.00063	0.0435	0.0311	0.346	2.23e-08	-0.0638	0.0307	0.102	8.46e-06

## Sheet: GPC
Metabolite	Diet 1	Comparative Diet 2	0HR_Diet 1 Minus Diet 2 (Mean Difference)	0HR_Diet 1 Minus Diet 2 (SE Difference)	0HR_Tukey's Post Hoc Test (P)	0HR_Linear Mixed Model (P)	2HR_Diet 1 Minus Diet 2 (Mean Difference)	2HR_Diet 1 Minus Diet 2 (SE Difference)	2HR _Tukey's Post Hoc Test (P)	2HR _Linear Mixed Model (P)	2HR-0HR_Diet 1 Minus Diet 2 (Mean Difference)	2HR-0HR_Diet 1 Minus Diet 2 (SE Difference)	2HR-0HR_Tukey's Post Hoc Test (P)	2HR-0HR_Linear Mixed Model (P)
1-(1-enyl-palmitoyl)-2-arachidonoyl-GPC (P-16:0/20:4)*	HiCHO	FAT_LoCHO	-0.249	0.0412	2.01e-07	2.12e-52	-0.162	0.0392	0.000292	4.13e-53	0.0872	0.0252	0.00273	0.00183
1-(1-enyl-palmitoyl)-2-arachidonoyl-GPC (P-16:0/20:4)*	HiCHO	PROT_LoCHO	-1.78	0.0412	6.56e-11	2.12e-52	-1.7	0.0392	6.56e-11	4.13e-53	0.0739	0.0252	0.0127	0.00183
1-(1-enyl-palmitoyl)-2-arachidonoyl-GPC (P-16:0/20:4)*	FAT_LoCHO	PROT_LoCHO	-1.53	0.0412	6.56e-11	2.12e-52	-1.54	0.0392	6.56e-11	4.13e-53	-0.0133	0.0252	0.859	0.00183
1-(1-enyl-palmitoyl)-2-linoleoyl-GPC (P-16:0/18:2)*	HiCHO	FAT_LoCHO	0.414	0.0431	6.57e-11	8.55e-22	0.531	0.0484	6.56e-11	4.68e-22	0.117	0.0371	0.00638	0.00912
1-(1-enyl-palmitoyl)-2-linoleoyl-GPC (P-16:0/18:2)*	HiCHO	PROT_LoCHO	-0.207	0.0431	2.7e-05	8.55e-22	-0.153	0.0484	0.00662	4.68e-22	0.0538	0.0371	0.32	0.00912
1-(1-enyl-palmitoyl)-2-linoleoyl-GPC (P-16:0/18:2)*	FAT_LoCHO	PROT_LoCHO	-0.62	0.0431	6.56e-11	8.55e-22	-0.684	0.0484	6.56e-11	4.68e-22	-0.0637	0.0371	0.206	0.00912
1-(1-enyl-palmitoyl)-2-oleoyl-GPC (P-16:0/18:1)*	HiCHO	FAT_LoCHO	-0.0284	0.0444	0.798	4.86e-13	0.111	0.0476	0.0578	9.89e-15	0.139	0.0469	0.0111	0.00694
1-(1-enyl-palmitoyl)-2-oleoyl-GPC (P-16:0/18:1)*	HiCHO	PROT_LoCHO	-0.375	0.0444	7.56e-11	4.86e-13	-0.361	0.0476	4.39e-10	9.89e-15	0.0146	0.0469	0.948	0.00694
1-(1-enyl-palmitoyl)-2-oleoyl-GPC (P-16:0/18:1)*	FAT_LoCHO	PROT_LoCHO	-0.347	0.0444	2.11e-10	4.86e-13	-0.472	0.0476	6.57e-11	9.89e-15	-0.125	0.0469	0.0258	0.00694
1-(1-enyl-palmitoyl)-2-palmitoleoyl-GPC (P-16:0/16:1)*	HiCHO	FAT_LoCHO	0.139	0.0596	0.0589	8.3e-11	0.337	0.0521	3.85e-08	5.88e-18	0.198	0.0699	0.0163	0.0131
1-(1-enyl-palmitoyl)-2-palmitoleoyl-GPC (P-16:0/16:1)*	HiCHO	PROT_LoCHO	-0.335	0.0596	1.2e-06	8.3e-11	-0.302	0.0521	5.81e-07	5.88e-18	0.0327	0.0699	0.886	0.0131
1-(1-enyl-palmitoyl)-2-palmitoleoyl-GPC (P-16:0/16:1)*	FAT_LoCHO	PROT_LoCHO	-0.473	0.0596	1.51e-10	8.3e-11	-0.639	0.0521	6.56e-11	5.88e-18	-0.165	0.0699	0.0533	0.0131
1-(1-enyl-palmitoyl)-2-palmitoyl-GPC (P-16:0/16:0)*	HiCHO	FAT_LoCHO	0.0462	0.0452	0.566	3.54e-24	0.169	0.0476	0.00197	1.72e-25	0.123	0.0558	0.0776	0.0495
1-(1-enyl-palmitoyl)-2-palmitoyl-GPC (P-16:0/16:0)*	HiCHO	PROT_LoCHO	-0.613	0.0452	6.56e-11	3.54e-24	-0.609	0.0476	6.56e-11	1.72e-25	0.00378	0.0558	0.997	0.0495
1-(1-enyl-palmitoyl)-2-palmitoyl-GPC (P-16:0/16:0)*	FAT_LoCHO	PROT_LoCHO	-0.659	0.0452	6.56e-11	3.54e-24	-0.779	0.0476	6.56e-11	1.72e-25	-0.119	0.0558	0.09	0.0495
1-(1-enyl-palmitoyl)-GPC (P-16:0)*	HiCHO	FAT_LoCHO	-0.164	0.0429	0.000847	1.82e-32	0.268	0.0466	6.88e-07	8.71e-24	0.431	0.0446	6.57e-11	2.17e-16
1-(1-enyl-palmitoyl)-GPC (P-16:0)*	HiCHO	PROT_LoCHO	-0.913	0.0429	6.56e-11	1.82e-32	-0.468	0.0466	6.56e-11	8.71e-24	0.444	0.0446	6.56e-11	2.17e-16
1-(1-enyl-palmitoyl)-GPC (P-16:0)*	FAT_LoCHO	PROT_LoCHO	-0.749	0.0429	6.56e-11	1.82e-32	-0.736	0.0466	6.56e-11	8.71e-24	0.0129	0.0446	0.955	2.17e-16
1,2-dilinoleoyl-GPC (18:2/18:2)	HiCHO	FAT_LoCHO	0.662	0.0307	6.56e-11	2.14e-35	0.485	0.0287	6.56e-11	1.06e-30	-0.177	0.0316	1.25e-06	1.42e-06
1,2-dilinoleoyl-GPC (18:2/18:2)	HiCHO	PROT_LoCHO	0.686	0.0307	6.56e-11	2.14e-35	0.562	0.0287	6.56e-11	1.06e-30	-0.124	0.0316	0.000606	1.42e-06
1,2-dilinoleoyl-GPC (18:2/18:2)	FAT_LoCHO	PROT_LoCHO	0.0243	0.0307	0.709	2.14e-35	0.0774	0.0287	0.0238	1.06e-30	0.0531	0.0316	0.22	1.42e-06
1,2-dipalmitoyl-GPC (16:0/16:0)	HiCHO	FAT_LoCHO	0.119	0.0368	0.00537	0.00229	0.0445	0.0333	0.38	0.391	-0.0743	0.0417	0.184	0.105
1,2-dipalmitoyl-GPC (16:0/16:0)	HiCHO	PROT_LoCHO	0.114	0.0368	0.00816	0.00229	0.0322	0.0333	0.601	0.391	-0.0814	0.0417	0.133	0.105
1,2-dipalmitoyl-GPC (16:0/16:0)	FAT_LoCHO	PROT_LoCHO	-0.00529	0.0368	0.989	0.00229	-0.0124	0.0333	0.927	0.391	-0.00707	0.0417	0.984	0.105
1,2-distearoyl-GPC (18:0/18:0)	HiCHO	FAT_LoCHO	-0.807	0.107	5.15e-10	6.4e-10	-0.847	0.104	1.03e-10	9.86e-12	-0.0404	0.131	0.949	0.431
1,2-distearoyl-GPC (18:0/18:0)	HiCHO	PROT_LoCHO	-0.276	0.107	0.0322	6.4e-10	-0.151	0.104	0.319	9.86e-12	0.124	0.131	0.614	0.431
1,2-distearoyl-GPC (18:0/18:0)	FAT_LoCHO	PROT_LoCHO	0.531	0.107	1.46e-05	6.4e-10	0.696	0.104	1.59e-08	9.86e-12	0.165	0.131	0.427	0.431
1-arachidonoyl-GPC (20:4n6)*	HiCHO	FAT_LoCHO	-0.238	0.0335	2.91e-09	2.38e-11	0.235	0.0396	3.47e-07	1.12e-07	0.473	0.0445	6.56e-11	1.52e-17
1-arachidonoyl-GPC (20:4n6)*	HiCHO	PROT_LoCHO	-0.253	0.0335	5.11e-10	2.38e-11	0.2	0.0396	1.06e-05	1.12e-07	0.453	0.0445	6.56e-11	1.52e-17
1-arachidonoyl-GPC (20:4n6)*	FAT_LoCHO	PROT_LoCHO	-0.0149	0.0335	0.897	2.38e-11	-0.0346	0.0396	0.658	1.12e-07	-0.0197	0.0445	0.898	1.52e-17
1-cerotoyl-GPC (26:0)*	HiCHO	FAT_LoCHO	0.468	0.0887	4.36e-06	2.66e-06	0.517	0.0879	4.14e-07	5.28e-07	0.0483	0.0989	0.877	0.76
1-cerotoyl-GPC (26:0)*	HiCHO	PROT_LoCHO	0.0941	0.0887	0.542	2.66e-06	0.166	0.0879	0.15	5.28e-07	0.072	0.0989	0.748	0.76
1-cerotoyl-GPC (26:0)*	FAT_LoCHO	PROT_LoCHO	-0.374	0.0887	0.000217	2.66e-06	-0.351	0.0879	0.000478	5.28e-07	0.0237	0.0989	0.969	0.76
1-lignoceroyl-GPC (24:0)	HiCHO	FAT_LoCHO	0.207	0.0365	9.5e-07	1.9e-06	0.271	0.037	1.16e-09	2.04e-09	0.0642	0.0335	0.142	0.0822
1-lignoceroyl-GPC (24:0)	HiCHO	PROT_LoCHO	0.11	0.0365	0.0101	1.9e-06	0.106	0.037	0.0148	2.04e-09	-0.00361	0.0335	0.994	0.0822
1-lignoceroyl-GPC (24:0)	FAT_LoCHO	PROT_LoCHO	-0.0969	0.0365	0.0262	1.9e-06	-0.165	0.037	9.49e-05	2.04e-09	-0.0678	0.0335	0.114	0.0822
1-linolenoyl-GPC (18:3)*	HiCHO	FAT_LoCHO	-0.88	0.0672	6.56e-11	1.33e-19	-0.717	0.0575	6.56e-11	1.56e-21	0.163	0.063	0.0316	1.48e-05
1-linolenoyl-GPC (18:3)*	HiCHO	PROT_LoCHO	-0.314	0.0672	4.42e-05	1.33e-19	0.00973	0.0575	0.984	1.56e-21	0.323	0.063	7.74e-06	1.48e-05
1-linolenoyl-GPC (18:3)*	FAT_LoCHO	PROT_LoCHO	0.567	0.0672	7.65e-11	1.33e-19	0.727	0.0575	6.56e-11	1.56e-21	0.16	0.063	0.0348	1.48e-05
1-linoleoyl-2-arachidonoyl-GPC (18:2/20:4n6)*	HiCHO	FAT_LoCHO	0.0975	0.0323	0.00977	0.00024	0.12	0.0306	0.000566	5.51e-05	0.0229	0.0309	0.74	0.635
1-linoleoyl-2-arachidonoyl-GPC (18:2/20:4n6)*	HiCHO	PROT_LoCHO	0.136	0.0323	0.00022	0.00024	0.131	0.0306	0.000166	5.51e-05	-0.00473	0.0309	0.987	0.635
1-linoleoyl-2-arachidonoyl-GPC (18:2/20:4n6)*	FAT_LoCHO	PROT_LoCHO	0.0385	0.0323	0.461	0.00024	0.0109	0.0306	0.932	5.51e-05	-0.0276	0.0309	0.646	0.635
1-linoleoyl-2-linolenoyl-GPC (18:2/18:3)*	HiCHO	FAT_LoCHO	0.262	0.0413	6.18e-08	1.13e-15	0.0376	0.0337	0.507	5.89e-16	-0.225	0.0351	4.83e-08	1.05e-07
1-linoleoyl-2-linolenoyl-GPC (18:2/18:3)*	HiCHO	PROT_LoCHO	0.449	0.0413	6.56e-11	1.13e-15	0.34	0.0337	6.56e-11	5.89e-16	-0.109	0.0351	0.00779	1.05e-07
1-linoleoyl-2-linolenoyl-GPC (18:2/18:3)*	FAT_LoCHO	PROT_LoCHO	0.186	0.0413	7.63e-05	1.13e-15	0.302	0.0337	6.67e-11	5.89e-16	0.116	0.0351	0.00424	1.05e-07
1-linoleoyl-GPC (18:2)	HiCHO	FAT_LoCHO	0.0357	0.0316	0.5	7.55e-06	0.301	0.027	6.56e-11	2.81e-23	0.266	0.034	2.08e-10	8.13e-12
1-linoleoyl-GPC (18:2)	HiCHO	PROT_LoCHO	0.16	0.0316	1.02e-05	7.55e-06	0.407	0.027	6.56e-11	2.81e-23	0.247	0.034	1.48e-09	8.13e-12
1-linoleoyl-GPC (18:2)	FAT_LoCHO	PROT_LoCHO	0.124	0.0316	0.000584	7.55e-06	0.106	0.027	0.00061	2.81e-23	-0.0187	0.034	0.846	8.13e-12
1-myristoyl-2-arachidonoyl-GPC (14:0/20:4)*	HiCHO	FAT_LoCHO	0.357	0.0558	5.27e-08	2.48e-09	0.376	0.0547	7.42e-09	9.86e-11	0.0192	0.0412	0.887	0.616
1-myristoyl-2-arachidonoyl-GPC (14:0/20:4)*	HiCHO	PROT_LoCHO	0.353	0.0558	7.13e-08	2.48e-09	0.393	0.0547	2.05e-09	9.86e-11	0.0406	0.0412	0.587	0.616
1-myristoyl-2-arachidonoyl-GPC (14:0/20:4)*	FAT_LoCHO	PROT_LoCHO	-0.00415	0.0558	0.997	2.48e-09	0.0173	0.0547	0.947	9.86e-11	0.0214	0.0412	0.861	0.616
1-myristoyl-2-palmitoyl-GPC (14:0/16:0)	HiCHO	FAT_LoCHO	0.537	0.0554	6.57e-11	5.5e-19	0.436	0.0543	1.23e-10	5.19e-21	-0.101	0.0587	0.204	0.00698
1-myristoyl-2-palmitoyl-GPC (14:0/16:0)	HiCHO	PROT_LoCHO	0.676	0.0554	6.56e-11	5.5e-19	0.766	0.0543	6.56e-11	5.19e-21	0.0906	0.0587	0.277	0.00698
1-myristoyl-2-palmitoyl-GPC (14:0/16:0)	FAT_LoCHO	PROT_LoCHO	0.139	0.0554	0.0387	5.5e-19	0.33	0.0543	1.8e-07	5.19e-21	0.192	0.0587	0.00478	0.00698
1-oleoyl-2-docosahexaenoyl-GPC (18:1/22:6)*	HiCHO	FAT_LoCHO	-1.05	0.0478	6.56e-11	1.81e-38	-1.02	0.0499	6.56e-11	3.03e-37	0.0272	0.0281	0.6	0.368
1-oleoyl-2-docosahexaenoyl-GPC (18:1/22:6)*	HiCHO	PROT_LoCHO	0.221	0.0478	5.05e-05	1.81e-38	0.26	0.0499	5.66e-06	3.03e-37	0.039	0.0281	0.352	0.368
1-oleoyl-2-docosahexaenoyl-GPC (18:1/22:6)*	FAT_LoCHO	PROT_LoCHO	1.27	0.0478	6.56e-11	1.81e-38	1.28	0.0499	6.56e-11	3.03e-37	0.0119	0.0281	0.907	0.368
1-oleoyl-GPC (18:1)	HiCHO	FAT_LoCHO	-0.176	0.0312	1.01e-06	1.89e-06	0.087	0.0305	0.0158	2.3e-08	0.263	0.0286	6.61e-11	8.05e-16
1-oleoyl-GPC (18:1)	HiCHO	PROT_LoCHO	-0.0752	0.0312	0.0481	1.89e-06	0.206	0.0305	1.15e-08	2.3e-08	0.282	0.0286	6.57e-11	8.05e-16
1-oleoyl-GPC (18:1)	FAT_LoCHO	PROT_LoCHO	0.101	0.0312	0.00518	1.89e-06	0.119	0.0305	0.000621	2.3e-08	0.0184	0.0286	0.798	8.05e-16
1-palmitoleoyl-2-linolenoyl-GPC (16:1/18:3)*	HiCHO	FAT_LoCHO	0.0341	0.0708	0.88	0.0154	-0.329	0.0556	3.45e-07	7.83e-12	-0.364	0.057	5.57e-08	1.53e-08
1-palmitoleoyl-2-linolenoyl-GPC (16:1/18:3)*	HiCHO	PROT_LoCHO	0.197	0.0708	0.0186	0.0154	0.144	0.0556	0.0306	7.83e-12	-0.053	0.057	0.624	1.53e-08
1-palmitoleoyl-2-linolenoyl-GPC (16:1/18:3)*	FAT_LoCHO	PROT_LoCHO	0.163	0.0708	0.0617	0.0154	0.474	0.0556	7.31e-11	7.83e-12	0.311	0.057	2.28e-06	1.53e-08
1-palmitoleoyl-GPC (16:1)*	HiCHO	FAT_LoCHO	0.155	0.0453	0.00305	0.00132	0.347	0.0401	6.97e-11	1.85e-12	0.193	0.0343	1.18e-06	3.23e-10
1-palmitoleoyl-GPC (16:1)*	HiCHO	PROT_LoCHO	0.00977	0.0453	0.975	0.00132	0.268	0.0401	1.5e-08	1.85e-12	0.259	0.0343	5.26e-10	3.23e-10
1-palmitoleoyl-GPC (16:1)*	FAT_LoCHO	PROT_LoCHO	-0.145	0.0453	0.00584	0.00132	-0.079	0.0401	0.127	1.85e-12	0.0659	0.0343	0.141	3.23e-10
1-palmitoyl-2-arachidonoyl-GPC (16:0/20:4n6)	HiCHO	FAT_LoCHO	-0.134	0.0167	1.2e-10	1.09e-18	-0.102	0.0189	2.88e-06	1.8e-17	0.0326	0.0225	0.321	0.0929
1-palmitoyl-2-arachidonoyl-GPC (16:0/20:4n6)	HiCHO	PROT_LoCHO	-0.21	0.0167	6.56e-11	1.09e-18	-0.226	0.0189	6.56e-11	1.8e-17	-0.0164	0.0225	0.747	0.0929
1-palmitoyl-2-arachidonoyl-GPC (16:0/20:4n6)	FAT_LoCHO	PROT_LoCHO	-0.0752	0.0167	8.05e-05	1.09e-18	-0.124	0.0189	2.54e-08	1.8e-17	-0.049	0.0225	0.082	0.0929
1-palmitoyl-2-docosahexaenoyl-GPC (16:0/22:6)	HiCHO	FAT_LoCHO	-1.08	0.0492	6.56e-11	1.27e-35	-1.04	0.0524	6.56e-11	2.27e-33	0.0418	0.0279	0.297	0.277
1-palmitoyl-2-docosahexaenoyl-GPC (16:0/22:6)	HiCHO	PROT_LoCHO	0.0133	0.0492	0.961	1.27e-35	0.0487	0.0524	0.624	2.27e-33	0.0354	0.0279	0.416	0.277
1-palmitoyl-2-docosahexaenoyl-GPC (16:0/22:6)	FAT_LoCHO	PROT_LoCHO	1.1	0.0492	6.56e-11	1.27e-35	1.09	0.0524	6.56e-11	2.27e-33	-0.00638	0.0279	0.972	0.277
1-palmitoyl-2-linoleoyl-GPC (16:0/18:2)	HiCHO	FAT_LoCHO	0.245	0.0203	6.56e-11	4.77e-18	0.23	0.0158	6.56e-11	4.94e-22	-0.0153	0.0171	0.644	0.641
1-palmitoyl-2-linoleoyl-GPC (16:0/18:2)	HiCHO	PROT_LoCHO	0.165	0.0203	1.01e-10	4.77e-18	0.153	0.0158	6.57e-11	4.94e-22	-0.0121	0.0171	0.758	0.641
1-palmitoyl-2-linoleoyl-GPC (16:0/18:2)	FAT_LoCHO	PROT_LoCHO	-0.0797	0.0203	0.000591	4.77e-18	-0.0765	0.0158	2.24e-05	4.94e-22	0.00319	0.0171	0.981	0.641
1-palmitoyl-2-oleoyl-GPC (16:0/18:1)	HiCHO	FAT_LoCHO	-0.109	0.0404	0.0232	0.000264	0.00765	0.0349	0.974	0.000742	0.117	0.0463	0.0366	0.0474
1-palmitoyl-2-oleoyl-GPC (16:0/18:1)	HiCHO	PROT_LoCHO	-0.172	0.0404	0.000183	0.000264	-0.117	0.0349	0.00368	0.000742	0.0553	0.0463	0.461	0.0474
1-palmitoyl-2-oleoyl-GPC (16:0/18:1)	FAT_LoCHO	PROT_LoCHO	-0.0632	0.0404	0.269	0.000264	-0.125	0.0349	0.00186	0.000742	-0.0617	0.0463	0.383	0.0474
1-palmitoyl-2-palmitoleoyl-GPC (16:0/16:1)*	HiCHO	FAT_LoCHO	0.197	0.0416	3.56e-05	4.25e-05	0.165	0.0356	4.79e-05	1.74e-05	-0.0313	0.0391	0.704	0.0105
1-palmitoyl-2-palmitoleoyl-GPC (16:0/16:1)*	HiCHO	PROT_LoCHO	0.0601	0.0416	0.324	4.25e-05	0.147	0.0356	0.000306	1.74e-05	0.0865	0.0391	0.0761	0.0105
1-palmitoyl-2-palmitoleoyl-GPC (16:0/16:1)*	FAT_LoCHO	PROT_LoCHO	-0.136	0.0416	0.00463	4.25e-05	-0.0186	0.0356	0.861	1.74e-05	0.118	0.0391	0.01	0.0105
1-palmitoyl-2-stearoyl-GPC (16:0/18:0)	HiCHO	FAT_LoCHO	-0.178	0.0377	3.63e-05	1.29e-06	-0.273	0.0372	1.14e-09	1.08e-09	-0.0949	0.0439	0.0855	0.0438
1-palmitoyl-2-stearoyl-GPC (16:0/18:0)	HiCHO	PROT_LoCHO	0.0197	0.0377	0.861	1.29e-06	-0.08	0.0372	0.0876	1.08e-09	-0.0997	0.0439	0.067	0.0438
1-palmitoyl-2-stearoyl-GPC (16:0/18:0)	FAT_LoCHO	PROT_LoCHO	0.198	0.0377	5.08e-06	1.29e-06	0.193	0.0372	6.32e-06	1.08e-09	-0.0048	0.0439	0.993	0.0438
1-palmitoyl-GPC (16:0)	HiCHO	FAT_LoCHO	-0.105	0.0284	0.00122	0.000508	0.121	0.0253	3.1e-05	5.66e-05	0.226	0.0283	1.34e-10	7.03e-11
1-palmitoyl-GPC (16:0)	HiCHO	PROT_LoCHO	-0.0971	0.0284	0.00306	0.000508	0.0609	0.0253	0.049	5.66e-05	0.158	0.0283	1.3e-06	7.03e-11
1-palmitoyl-GPC (16:0)	FAT_LoCHO	PROT_LoCHO	0.00827	0.0284	0.954	0.000508	-0.0596	0.0253	0.055	5.66e-05	-0.0679	0.0283	0.0492	7.03e-11
1-stearoyl-2-arachidonoyl-GPC (18:0/20:4)	HiCHO	FAT_LoCHO	-0.0979	0.0173	9.6e-07	1.88e-06	-0.0523	0.0184	0.0165	0.00386	0.0457	0.0199	0.0637	0.0254
1-stearoyl-2-arachidonoyl-GPC (18:0/20:4)	HiCHO	PROT_LoCHO	-0.0538	0.0173	0.00758	1.88e-06	-0.0583	0.0184	0.0066	0.00386	-0.00449	0.0199	0.972	0.0254
1-stearoyl-2-arachidonoyl-GPC (18:0/20:4)	FAT_LoCHO	PROT_LoCHO	0.0442	0.0173	0.0339	1.88e-06	-0.006	0.0184	0.943	0.00386	-0.0502	0.0199	0.0373	0.0254
1-stearoyl-2-docosahexaenoyl-GPC (18:0/22:6)	HiCHO	FAT_LoCHO	-1.38	0.0505	6.56e-11	3.38e-43	-1.32	0.0497	6.56e-11	1.52e-42	0.061	0.0248	0.0428	0.0344
1-stearoyl-2-docosahexaenoyl-GPC (18:0/22:6)	HiCHO	PROT_LoCHO	0.169	0.0505	0.00368	3.38e-43	0.178	0.0497	0.00183	1.52e-42	0.00869	0.0248	0.934	0.0344
1-stearoyl-2-docosahexaenoyl-GPC (18:0/22:6)	FAT_LoCHO	PROT_LoCHO	1.55	0.0505	6.56e-11	3.38e-43	1.5	0.0497	6.56e-11	1.52e-42	-0.0523	0.0248	0.0953	0.0344
1-stearoyl-2-linoleoyl-GPC (18:0/18:2)*	HiCHO	FAT_LoCHO	-0.0553	0.0187	0.0119	4.34e-21	-0.0273	0.0206	0.385	5.4e-16	0.028	0.0236	0.464	0.185
1-stearoyl-2-linoleoyl-GPC (18:0/18:2)*	HiCHO	PROT_LoCHO	0.198	0.0187	6.56e-11	4.34e-21	0.183	0.0206	6.73e-11	5.4e-16	-0.0152	0.0236	0.795	0.185
1-stearoyl-2-linoleoyl-GPC (18:0/18:2)*	FAT_LoCHO	PROT_LoCHO	0.253	0.0187	6.56e-11	4.34e-21	0.21	0.0206	6.56e-11	5.4e-16	-0.0432	0.0236	0.166	0.185
1-stearoyl-2-oleoyl-GPC (18:0/18:1)	HiCHO	FAT_LoCHO	-0.41	0.0285	6.56e-11	3.35e-22	-0.32	0.0265	6.56e-11	1.54e-18	0.0905	0.0249	0.00157	0.00212
1-stearoyl-2-oleoyl-GPC (18:0/18:1)	HiCHO	PROT_LoCHO	-0.106	0.0285	0.0012	3.35e-22	-0.073	0.0265	0.0206	1.54e-18	0.0328	0.0249	0.391	0.00212
1-stearoyl-2-oleoyl-GPC (18:0/18:1)	FAT_LoCHO	PROT_LoCHO	0.304	0.0285	6.56e-11	3.35e-22	0.247	0.0265	6.59e-11	1.54e-18	-0.0577	0.0249	0.0608	0.00212
1-stearoyl-GPC (18:0)	HiCHO	FAT_LoCHO	-0.343	0.0318	6.56e-11	8.93e-18	-0.0703	0.03	0.0562	5.21e-14	0.273	0.0304	6.67e-11	1.51e-13
1-stearoyl-GPC (18:0)	HiCHO	PROT_LoCHO	-0.0168	0.0318	0.858	8.93e-18	0.216	0.03	1.85e-09	5.21e-14	0.233	0.0304	3.35e-10	1.51e-13
1-stearoyl-GPC (18:0)	FAT_LoCHO	PROT_LoCHO	0.326	0.0318	6.56e-11	8.93e-18	0.286	0.03	6.57e-11	5.21e-14	-0.04	0.0304	0.392	1.51e-13
2-palmitoleoyl-GPC (16:1)*	HiCHO	FAT_LoCHO	0.325	0.23	0.342	0.0712	1.04	0.248	0.000231	0.000305	0.719	0.351	0.109	0.0301
2-palmitoleoyl-GPC (16:1)*	HiCHO	PROT_LoCHO	-0.211	0.23	0.631	0.0712	0.692	0.248	0.0187	0.000305	0.903	0.351	0.0327	0.0301
2-palmitoleoyl-GPC (16:1)*	FAT_LoCHO	PROT_LoCHO	-0.536	0.23	0.0588	0.0712	-0.352	0.248	0.338	0.000305	0.184	0.351	0.86	0.0301
2-palmitoyl-GPC (16:0)*	HiCHO	FAT_LoCHO	-0.259	0.151	0.21	0.225	0.617	0.151	0.000343	0.000546	0.876	0.223	0.000579	0.000859
2-palmitoyl-GPC (16:0)*	HiCHO	PROT_LoCHO	-0.0811	0.151	0.854	0.225	0.265	0.151	0.194	0.000546	0.346	0.223	0.274	0.000859
2-palmitoyl-GPC (16:0)*	FAT_LoCHO	PROT_LoCHO	0.177	0.151	0.474	0.225	-0.353	0.151	0.0576	0.000546	-0.53	0.223	0.0518	0.000859
glycerophosphorylcholine (GPC)	HiCHO	FAT_LoCHO	-0.218	0.0462	3.58e-05	6.47e-05	0.347	0.0465	6.79e-10	5.5e-15	0.565	0.0546	6.56e-11	1.24e-17
glycerophosphorylcholine (GPC)	HiCHO	PROT_LoCHO	-0.104	0.0462	0.0696	6.47e-05	0.472	0.0465	6.56e-11	5.5e-15	0.576	0.0546	6.56e-11	1.24e-17
glycerophosphorylcholine (GPC)	FAT_LoCHO	PROT_LoCHO	0.114	0.0462	0.0421	6.47e-05	0.125	0.0465	0.0245	5.5e-15	0.0107	0.0546	0.979	1.24e-17

## Sheet: GPE
Metabolite	Diet 1	Comparative Diet 2	0HR_Diet 1 Minus Diet 2 (Mean Difference)	0HR_Diet 1 Minus Diet 2 (SE Difference)	0HR_Tukey's Post Hoc Test (P)	0HR_Linear Mixed Model (P)	2HR_Diet 1 Minus Diet 2 (Mean Difference)	2HR_Diet 1 Minus Diet 2 (SE Difference)	2HR _Tukey's Post Hoc Test (P)	2HR _Linear Mixed Model (P)	2HR-0HR_Diet 1 Minus Diet 2 (Mean Difference)	2HR-0HR_Diet 1 Minus Diet 2 (SE Difference)	2HR-0HR_Tukey's Post Hoc Test (P)	2HR-0HR_Linear Mixed Model (P)
1-(1-enyl-oleoyl)-GPE (P-18:1)*	HiCHO	FAT_LoCHO	0.111	0.106	0.545	0.0731	0.104	0.22	0.884	0.891	-0.00731	0.195	0.999	0.592
1-(1-enyl-oleoyl)-GPE (P-18:1)*	HiCHO	PROT_LoCHO	-0.134	0.106	0.415	0.0731	0.0357	0.22	0.986	0.891	0.17	0.195	0.66	0.592
1-(1-enyl-oleoyl)-GPE (P-18:1)*	FAT_LoCHO	PROT_LoCHO	-0.246	0.106	0.0585	0.0731	-0.0684	0.22	0.948	0.891	0.177	0.195	0.637	0.592
1-(1-enyl-palmitoyl)-2-arachidonoyl-GPE (P-16:0/20:4)*	HiCHO	FAT_LoCHO	-0.293	0.065	7.78e-05	1.34e-32	-0.177	0.0691	0.0333	8.82e-31	0.116	0.0792	0.313	0.346
1-(1-enyl-palmitoyl)-2-arachidonoyl-GPE (P-16:0/20:4)*	HiCHO	PROT_LoCHO	-1.41	0.065	6.56e-11	1.34e-32	-1.35	0.0691	6.56e-11	8.82e-31	0.054	0.0792	0.775	0.346
1-(1-enyl-palmitoyl)-2-arachidonoyl-GPE (P-16:0/20:4)*	FAT_LoCHO	PROT_LoCHO	-1.11	0.065	6.56e-11	1.34e-32	-1.18	0.0691	6.56e-11	8.82e-31	-0.0621	0.0792	0.714	0.346
1-(1-enyl-palmitoyl)-2-oleoyl-GPE (P-16:0/18:1)*	HiCHO	FAT_LoCHO	0.21	0.0447	3.88e-05	3.73e-31	0.246	0.0389	7.02e-08	7.36e-34	0.0358	0.0306	0.477	0.196
1-(1-enyl-palmitoyl)-2-oleoyl-GPE (P-16:0/18:1)*	HiCHO	PROT_LoCHO	-0.71	0.0447	6.56e-11	3.73e-31	-0.655	0.0389	6.56e-11	7.36e-34	0.0552	0.0306	0.177	0.196
1-(1-enyl-palmitoyl)-2-oleoyl-GPE (P-16:0/18:1)*	FAT_LoCHO	PROT_LoCHO	-0.92	0.0447	6.56e-11	3.73e-31	-0.901	0.0389	6.56e-11	7.36e-34	0.0194	0.0306	0.802	0.196
1-(1-enyl-palmitoyl)-GPE (P-16:0)*	HiCHO	FAT_LoCHO	-0.168	0.135	0.43	1.14e-05	0.581	0.165	0.00225	3.38e-06	0.749	0.214	0.00236	0.00357
1-(1-enyl-palmitoyl)-GPE (P-16:0)*	HiCHO	PROT_LoCHO	-0.673	0.135	1.29e-05	1.14e-05	-0.32	0.165	0.137	3.38e-06	0.353	0.214	0.233	0.00357
1-(1-enyl-palmitoyl)-GPE (P-16:0)*	FAT_LoCHO	PROT_LoCHO	-0.505	0.135	0.00106	1.14e-05	-0.901	0.165	2.28e-06	3.38e-06	-0.396	0.214	0.161	0.00357
1-(1-enyl-stearoyl)-2-arachidonoyl-GPE (P-18:0/20:4)*	HiCHO	FAT_LoCHO	-0.221	0.0451	1.8e-05	2.22e-07	-0.0382	0.0428	0.646	3.37e-07	0.183	0.0472	0.000702	0.000296
1-(1-enyl-stearoyl)-2-arachidonoyl-GPE (P-18:0/20:4)*	HiCHO	PROT_LoCHO	-0.26	0.0451	6.45e-07	2.22e-07	-0.243	0.0428	8.87e-07	3.37e-07	0.0167	0.0472	0.933	0.000296
1-(1-enyl-stearoyl)-2-arachidonoyl-GPE (P-18:0/20:4)*	FAT_LoCHO	PROT_LoCHO	-0.0388	0.0451	0.667	2.22e-07	-0.205	0.0428	2.75e-05	3.37e-07	-0.166	0.0472	0.0022	0.000296
1-(1-enyl-stearoyl)-2-linoleoyl-GPE (P-18:0/18:2)*	HiCHO	FAT_LoCHO	0.326	0.0454	2.06e-09	1.2e-09	0.399	0.0423	6.58e-11	1.84e-13	0.0734	0.0276	0.026	0.0303
1-(1-enyl-stearoyl)-2-linoleoyl-GPE (P-18:0/18:2)*	HiCHO	PROT_LoCHO	0.0766	0.0454	0.217	1.2e-09	0.126	0.0423	0.011	1.84e-13	0.0496	0.0276	0.179	0.0303
1-(1-enyl-stearoyl)-2-linoleoyl-GPE (P-18:0/18:2)*	FAT_LoCHO	PROT_LoCHO	-0.249	0.0454	1.89e-06	1.2e-09	-0.273	0.0423	3.99e-08	1.84e-13	-0.0239	0.0276	0.664	0.0303
1-(1-enyl-stearoyl)-2-oleoyl-GPE (P-18:0/18:1)	HiCHO	FAT_LoCHO	0.153	0.0558	0.0208	0.000492	0.128	0.0426	0.0101	0.000186	-0.0249	0.0588	0.906	0.772
1-(1-enyl-stearoyl)-2-oleoyl-GPE (P-18:0/18:1)	HiCHO	PROT_LoCHO	-0.0726	0.0558	0.399	0.000492	-0.0555	0.0426	0.4	0.000186	0.0172	0.0588	0.954	0.772
1-(1-enyl-stearoyl)-2-oleoyl-GPE (P-18:0/18:1)	FAT_LoCHO	PROT_LoCHO	-0.226	0.0558	0.000393	0.000492	-0.184	0.0426	0.000158	0.000186	0.0421	0.0588	0.755	0.772
1-(1-enyl-stearoyl)-GPE (P-18:0)*	HiCHO	FAT_LoCHO	-0.182	0.0441	0.000299	0.000311	-0.0468	0.0999	0.886	0.89	0.135	0.0851	0.256	0.226
1-(1-enyl-stearoyl)-GPE (P-18:0)*	HiCHO	PROT_LoCHO	-0.133	0.0441	0.0101	0.000311	-0.0127	0.0999	0.991	0.89	0.12	0.0851	0.34	0.226
1-(1-enyl-stearoyl)-GPE (P-18:0)*	FAT_LoCHO	PROT_LoCHO	0.0493	0.0441	0.507	0.000311	0.0341	0.0999	0.938	0.89	-0.0152	0.0851	0.983	0.226
1,2-dilinoleoyl-GPE (18:2/18:2)*	HiCHO	FAT_LoCHO	1.9	0.0964	6.56e-11	1.32e-32	0.82	0.106	2.34e-10	1.19e-19	-1.08	0.138	1.93e-10	3.04e-10
1,2-dilinoleoyl-GPE (18:2/18:2)*	HiCHO	PROT_LoCHO	1.91	0.0964	6.56e-11	1.32e-32	1.4	0.106	6.56e-11	1.19e-19	-0.514	0.138	0.00115	3.04e-10
1,2-dilinoleoyl-GPE (18:2/18:2)*	FAT_LoCHO	PROT_LoCHO	0.0084	0.0964	0.996	1.32e-32	0.576	0.106	2.15e-06	1.19e-19	0.568	0.138	0.000309	3.04e-10
1-arachidonoyl-GPE (20:4n6)*	HiCHO	FAT_LoCHO	0.459	0.0622	9.23e-10	1.79e-12	0.0202	0.0446	0.893	0.668	-0.439	0.0784	1.23e-06	2.65e-08
1-arachidonoyl-GPE (20:4n6)*	HiCHO	PROT_LoCHO	-0.0561	0.0622	0.641	1.79e-12	-0.0199	0.0446	0.896	0.668	0.0361	0.0784	0.89	2.65e-08
1-arachidonoyl-GPE (20:4n6)*	FAT_LoCHO	PROT_LoCHO	-0.515	0.0622	8.55e-11	1.79e-12	-0.0402	0.0446	0.642	0.668	0.475	0.0784	1.95e-07	2.65e-08
1-linoleoyl-GPE (18:2)*	HiCHO	FAT_LoCHO	0.986	0.0679	6.56e-11	1e-21	0.355	0.047	4.9e-10	7.15e-16	-0.632	0.0861	1.1e-09	2.07e-10
1-linoleoyl-GPE (18:2)*	HiCHO	PROT_LoCHO	0.594	0.0679	6.85e-11	1e-21	0.504	0.047	6.56e-11	7.15e-16	-0.0901	0.0861	0.55	2.07e-10
1-linoleoyl-GPE (18:2)*	FAT_LoCHO	PROT_LoCHO	-0.392	0.0679	6.34e-07	1e-21	0.15	0.047	0.00613	7.15e-16	0.542	0.0861	7.81e-08	2.07e-10
1-oleoyl-GPE (18:1)	HiCHO	FAT_LoCHO	0.837	0.057	6.56e-11	6.88e-22	0.408	0.0453	6.66e-11	7.12e-19	-0.429	0.0688	9.4e-08	8.44e-13
1-oleoyl-GPE (18:1)	HiCHO	PROT_LoCHO	0.368	0.057	3.8e-08	6.88e-22	0.562	0.0453	6.56e-11	7.12e-19	0.194	0.0688	0.0173	8.44e-13
1-oleoyl-GPE (18:1)	FAT_LoCHO	PROT_LoCHO	-0.469	0.057	9.08e-11	6.88e-22	0.154	0.0453	0.00315	7.12e-19	0.623	0.0688	6.64e-11	8.44e-13
1-palmitoyl-2-arachidonoyl-GPE (16:0/20:4)*	HiCHO	FAT_LoCHO	0.844	0.0718	6.56e-11	1.63e-17	0.279	0.0512	2.2e-06	2.97e-06	-0.565	0.0609	6.59e-11	4.67e-14
1-palmitoyl-2-arachidonoyl-GPE (16:0/20:4)*	HiCHO	PROT_LoCHO	0.274	0.0718	0.000839	1.63e-17	0.186	0.0512	0.00151	2.97e-06	-0.0878	0.0609	0.325	4.67e-14
1-palmitoyl-2-arachidonoyl-GPE (16:0/20:4)*	FAT_LoCHO	PROT_LoCHO	-0.57	0.0718	1.5e-10	1.63e-17	-0.0929	0.0512	0.173	2.97e-06	0.477	0.0609	1.96e-10	4.67e-14
1-palmitoyl-2-docosahexaenoyl-GPE (16:0/22:6)*	HiCHO	FAT_LoCHO	-0.585	0.0999	4.61e-07	3.72e-14	-0.665	0.0869	3.44e-10	4.4e-26	-0.0805	0.0983	0.693	1.17e-06
1-palmitoyl-2-docosahexaenoyl-GPE (16:0/22:6)*	HiCHO	PROT_LoCHO	0.414	0.0999	0.000283	3.72e-14	0.862	0.0869	6.57e-11	4.4e-26	0.448	0.0983	6.41e-05	1.17e-06
1-palmitoyl-2-docosahexaenoyl-GPE (16:0/22:6)*	FAT_LoCHO	PROT_LoCHO	0.999	0.0999	6.56e-11	3.72e-14	1.53	0.0869	6.56e-11	4.4e-26	0.529	0.0983	2.94e-06	1.17e-06
1-palmitoyl-2-linoleoyl-GPE (16:0/18:2)	HiCHO	FAT_LoCHO	1.66	0.135	6.56e-11	5.53e-18	0.543	0.0657	8.69e-11	9.25e-15	-1.12	0.127	6.77e-11	2.05e-13
1-palmitoyl-2-linoleoyl-GPE (16:0/18:2)	HiCHO	PROT_LoCHO	0.768	0.135	9.51e-07	5.53e-18	0.629	0.0657	6.57e-11	9.25e-15	-0.138	0.127	0.523	2.05e-13
1-palmitoyl-2-linoleoyl-GPE (16:0/18:2)	FAT_LoCHO	PROT_LoCHO	-0.894	0.135	2.22e-08	5.53e-18	0.0861	0.0657	0.395	9.25e-15	0.98	0.127	2.65e-10	2.05e-13
1-palmitoyl-2-oleoyl-GPE (16:0/18:1)	HiCHO	FAT_LoCHO	1.02	0.0789	6.56e-11	2.74e-19	0.33	0.0544	2.02e-07	2.54e-09	-0.693	0.0836	8.47e-11	6.06e-13
1-palmitoyl-2-oleoyl-GPE (16:0/18:1)	HiCHO	PROT_LoCHO	0.393	0.0789	1.39e-05	2.74e-19	0.359	0.0544	2.21e-08	2.54e-09	-0.0334	0.0836	0.916	6.06e-13
1-palmitoyl-2-oleoyl-GPE (16:0/18:1)	FAT_LoCHO	PROT_LoCHO	-0.63	0.0789	1.35e-10	2.74e-19	0.0296	0.0544	0.85	2.54e-09	0.66	0.0836	1.67e-10	6.06e-13
1-palmitoyl-GPE (16:0)	HiCHO	FAT_LoCHO	0.158	0.0473	0.00379	0.00559	0.224	0.0365	1.46e-07	1.22e-09	0.0659	0.049	0.375	0.00511
1-palmitoyl-GPE (16:0)	HiCHO	PROT_LoCHO	0.0843	0.0473	0.183	0.00559	0.249	0.0365	9.26e-09	1.22e-09	0.164	0.049	0.00366	0.00511
1-palmitoyl-GPE (16:0)	FAT_LoCHO	PROT_LoCHO	-0.0739	0.0473	0.269	0.00559	0.0247	0.0365	0.778	1.22e-09	0.0986	0.049	0.117	0.00511
1-stearoyl-2-arachidonoyl-GPE (18:0/20:4)	HiCHO	FAT_LoCHO	0.511	0.0506	6.56e-11	3.17e-15	-0.0689	0.043	0.251	9.99e-06	-0.58	0.0529	6.56e-11	8.08e-16
1-stearoyl-2-arachidonoyl-GPE (18:0/20:4)	HiCHO	PROT_LoCHO	0.405	0.0506	1.31e-10	3.17e-15	0.151	0.043	0.00225	9.99e-06	-0.254	0.0529	2.6e-05	8.08e-16
1-stearoyl-2-arachidonoyl-GPE (18:0/20:4)	FAT_LoCHO	PROT_LoCHO	-0.106	0.0506	0.0987	3.17e-15	0.22	0.043	8.1e-06	9.99e-06	0.326	0.0529	1.31e-07	8.08e-16
1-stearoyl-2-docosahexaenoyl-GPE (18:0/22:6)*	HiCHO	FAT_LoCHO	-1.06	0.134	1.71e-10	2.79e-19	-1.39	0.141	6.57e-11	1.67e-20	-0.325	0.208	0.268	0.299
1-stearoyl-2-docosahexaenoyl-GPE (18:0/22:6)*	HiCHO	PROT_LoCHO	0.684	0.134	9.19e-06	2.79e-19	0.501	0.141	0.00201	1.67e-20	-0.182	0.208	0.657	0.299
1-stearoyl-2-docosahexaenoyl-GPE (18:0/22:6)*	FAT_LoCHO	PROT_LoCHO	1.74	0.134	6.56e-11	2.79e-19	1.89	0.141	6.56e-11	1.67e-20	0.143	0.208	0.771	0.299
1-stearoyl-2-linoleoyl-GPE (18:0/18:2)*	HiCHO	FAT_LoCHO	1.09	0.0717	6.56e-11	2.68e-26	0.0746	0.0545	0.364	8.08e-11	-1.01	0.0917	6.56e-11	2.22e-16
1-stearoyl-2-linoleoyl-GPE (18:0/18:2)*	HiCHO	PROT_LoCHO	1.12	0.0717	6.56e-11	2.68e-26	0.418	0.0545	3.42e-10	8.08e-11	-0.703	0.0917	3.23e-10	2.22e-16
1-stearoyl-2-linoleoyl-GPE (18:0/18:2)*	FAT_LoCHO	PROT_LoCHO	0.0331	0.0717	0.889	2.68e-26	0.343	0.0545	7.89e-08	8.08e-11	0.31	0.0917	0.00341	2.22e-16
1-stearoyl-2-oleoyl-GPE (18:0/18:1)	HiCHO	FAT_LoCHO	0.726	0.0547	6.56e-11	1.03e-22	-0.0752	0.0485	0.275	7.61e-11	-0.801	0.0712	6.56e-11	2.84e-16
1-stearoyl-2-oleoyl-GPE (18:0/18:1)	HiCHO	PROT_LoCHO	0.723	0.0547	6.56e-11	1.03e-22	0.3	0.0485	1.22e-07	7.61e-11	-0.423	0.0712	3.23e-07	2.84e-16
1-stearoyl-2-oleoyl-GPE (18:0/18:1)	FAT_LoCHO	PROT_LoCHO	-0.00313	0.0547	0.998	1.03e-22	0.375	0.0485	2.67e-10	7.61e-11	0.378	0.0712	3.75e-06	2.84e-16
1-stearoyl-GPE (18:0)	HiCHO	FAT_LoCHO	0.0789	0.0316	0.0392	0.00128	0.0828	0.0299	0.0197	4.95e-10	0.00385	0.0358	0.994	0.004
1-stearoyl-GPE (18:0)	HiCHO	PROT_LoCHO	0.119	0.0316	0.000992	0.00128	0.228	0.0299	3.72e-10	4.95e-10	0.109	0.0358	0.009	0.004
1-stearoyl-GPE (18:0)	FAT_LoCHO	PROT_LoCHO	0.0402	0.0316	0.415	0.00128	0.146	0.0299	2.11e-05	4.95e-10	0.105	0.0358	0.0122	0.004
2-stearoyl-GPE (18:0)*	HiCHO	FAT_LoCHO	0.0397	0.149	0.962	0.8	0.561	0.145	0.000736	0.00106	0.521	0.223	0.0572	0.0718
2-stearoyl-GPE (18:0)*	HiCHO	PROT_LoCHO	0.099	0.149	0.785	0.8	0.345	0.145	0.0524	0.00106	0.246	0.223	0.515	0.0718
2-stearoyl-GPE (18:0)*	FAT_LoCHO	PROT_LoCHO	0.0594	0.149	0.916	0.8	-0.216	0.145	0.305	0.00106	-0.275	0.223	0.437	0.0718

[truncated: 8 more sheets: SPHING, ACYL-CHOLINE, ETHANOLAMIDE, ACYL-AA, INDO, PHENOL, AGE, Electrolytes]
